# Supplementary material for: Blood–brain barrier disruption and sustained systemic inflammation in individuals with long COVID-associated cognitive impairment
Source: Nat Neurosci. 2024 Feb 22;27(3):421–32. doi: 10.1038/s41593-024-01576-9 (PMC10917679; doi:10.1038/s41593-024-01576-9)
Supplement: Supplementary file 3 — GO biological analysis of long COVID PBMCs. [file 41593_2024_1576_MOESM3_ESM.xlsx]

## Sheet: Contents
Table 5	GO terms downregulated in Brain Fog (+) vs Control.
Table 6	GO terms upregulated in Recovered vs Control.
Table 7	GO terms downregulated in Recovered vs Control.
Table 8	GO terms upregulated in Long COVID vs Control.
Table 9	GO terms downregulated in Long COVID vs Control.
Table 10	GO terms upregulated in Brain Fog vs Recovered.
Table 11	GO terms downregulated in Brain Fog vs Recovered.
Table 12	GO terms upregulated in Brain Fog vs Long COVID.
Table 13	GO terms downregulated in Brain Fog vs Long COVID.

## Sheet: Table 5
ID	Description	GeneRatio	BgRatio	pvalue	p.adjust	qvalue	geneID	Count
GO:0042572	retinol metabolic process	2020-03-01	54/18903	2.42722e-05	0.0135832	0.00892341	DGAT2/DHRS9/CYP1B1	3
GO:0006066	alcohol metabolic process	2020-05-01	367/18903	3.27306e-05	0.0135832	0.00892341	DGAT2/DHRS9/ITPKC/CYP1B1/PTAFR	5
GO:0001523	retinoid metabolic process	2020-03-01	87/18903	0.000101439	0.023282	0.015295	DGAT2/DHRS9/CYP1B1	3
GO:0016101	diterpenoid metabolic process	2020-03-01	90/18903	0.000112203	0.023282	0.015295	DGAT2/DHRS9/CYP1B1	3
GO:0006721	terpenoid metabolic process	2020-03-01	101/18903	0.000157987	0.0262258	0.0172289	DGAT2/DHRS9/CYP1B1	3
GO:0034308	primary alcohol metabolic process	2020-03-01	108/18903	0.000192631	0.0266473	0.0175058	DGAT2/DHRS9/CYP1B1	3
GO:0019751	polyol metabolic process	2020-03-01	118/18903	0.000250155	0.0279452	0.0183584	DGAT2/ITPKC/PTAFR	3
GO:0006720	isoprenoid metabolic process	2020-03-01	121/18903	0.000269351	0.0279452	0.0183584	DGAT2/DHRS9/CYP1B1	3
GO:0032958	inositol phosphate biosynthetic process	2020-02-01	28/18903	0.00039543	0.0325068	0.0213551	ITPKC/PTAFR	2
GO:0034754	cellular hormone metabolic process	2020-03-01	141/18903	0.000421996	0.0325068	0.0213551	DGAT2/DHRS9/CYP1B1	3
GO:0051384	response to glucocorticoid	2020-03-01	142/18903	0.000430813	0.0325068	0.0213551	IL1RN/CYP1B1/PTAFR	3
GO:0002687	positive regulation of leukocyte migration	2020-03-01	148/18903	0.000486214	0.0336298	0.0220929	IL6R/CXCL10/PTAFR	3
GO:0120254	olefinic compound metabolic process	2020-03-01	160/18903	0.000610316	0.036738	0.0241348	DGAT2/DHRS9/CYP1B1	3
GO:0071398	cellular response to fatty acid	2020-02-01	35/18903	0.000619678	0.036738	0.0241348	DGAT2/PTAFR	2
GO:0031960	response to corticosteroid	2020-03-01	165/18903	0.00066747	0.0369333	0.0242631	IL1RN/CYP1B1/PTAFR	3
GO:0071548	response to dexamethasone	2020-02-01	43/18903	0.000935693	0.0485391	0.0318874	CYP1B1/PTAFR	2

## Sheet: Table 6
ID	Description	GeneRatio	BgRatio	pvalue	p.adjust	qvalue	geneID	Count
GO:0030168	platelet activation	21/208	133/18903	1.34641e-18	3.88977e-15	3.4383e-15	VCL/GP6/GATA1/ALOX12/PF4V1/MPL/F2RL3/PDGFRA/MMRN1/TREML1/PF4/P2RY12/GP9/SELP/F2R/GP1BA/PRKG1/PEAR1/GP1BB/MFSD2B/ITGB3	21
GO:0007596	blood coagulation	25/208	225/18903	3.88073e-18	5.30847e-15	4.69233e-15	TFPI/VCL/GP6/GATA1/ALOX12/PF4V1/MPL/F13A1/F2RL3/PDGFRA/MMRN1/TREML1/PF4/P2RY12/GP9/SELP/F2R/PROS1/GP1BA/PRKG1/PEAR1/GP1BB/MPIG6B/MFSD2B/ITGB3	25
GO:0050817	coagulation	25/208	230/18903	6.61659e-18	5.30847e-15	4.69233e-15	TFPI/VCL/GP6/GATA1/ALOX12/PF4V1/MPL/F13A1/F2RL3/PDGFRA/MMRN1/TREML1/PF4/P2RY12/GP9/SELP/F2R/PROS1/GP1BA/PRKG1/PEAR1/GP1BB/MPIG6B/MFSD2B/ITGB3	25
GO:0007599	hemostasis	25/208	231/18903	7.3499e-18	5.30847e-15	4.69233e-15	TFPI/VCL/GP6/GATA1/ALOX12/PF4V1/MPL/F13A1/F2RL3/PDGFRA/MMRN1/TREML1/PF4/P2RY12/GP9/SELP/F2R/PROS1/GP1BA/PRKG1/PEAR1/GP1BB/MPIG6B/MFSD2B/ITGB3	25
GO:0042060	wound healing	28/208	442/18903	7.52719e-14	4.34921e-11	3.84442e-11	TFPI/VCL/MYLK/GP6/GATA1/SYTL4/ALOX12/PF4V1/MPL/F13A1/F2RL3/VIL1/PDGFRA/MMRN1/TREML1/PF4/P2RY12/GP9/SELP/F2R/PROS1/GP1BA/PRKG1/PEAR1/GP1BB/MPIG6B/MFSD2B/ITGB3	28
GO:0050878	regulation of body fluid levels	26/208	390/18903	1.93463e-13	9.31525e-11	8.23407e-11	TFPI/VCL/GP6/GATA1/ALOX12/PF4V1/MPL/F13A1/F2RL3/GRHL1/PDGFRA/MMRN1/TREML1/PF4/P2RY12/GP9/SELP/F2R/PROS1/GP1BA/PRKG1/PEAR1/GP1BB/MPIG6B/MFSD2B/ITGB3	26
GO:0070527	platelet aggregation	13/208	71/18903	7.89037e-13	3.25647e-10	2.8785e-10	VCL/GP6/GATA1/ALOX12/MPL/PDGFRA/MMRN1/P2RY12/GP1BA/PRKG1/PEAR1/MFSD2B/ITGB3	13
GO:0034109	homotypic cell-cell adhesion	14/208	95/18903	2.29546e-12	8.28948e-10	7.32735e-10	VCL/GP6/GATA1/ALOX12/MPL/PDGFRA/MMRN1/P2RY12/GP1BA/PRKG1/PEAR1/MFSD2B/ITGB3/CCL5	14
GO:0030219	megakaryocyte differentiation	11/208	66/18903	1.39011e-10	4.46224e-08	3.94432e-08	GATA1/MEIS1/H4C8/TAL1/PF4/GP9/FAXDC2/MTURN/GP1BA/GP1BB/MPIG6B	11
GO:0010543	regulation of platelet activation	10/208	52/18903	2.21641e-10	6.40321e-08	5.66001e-08	GP6/ALOX12/PDGFRA/MMRN1/GP9/SELP/GP1BA/PRKG1/GP1BB/MFSD2B	10
GO:0061844	antimicrobial humoral immune response mediated by antimicrobial peptide	9/208	81/18903	2.61577e-07	6.86995e-05	6.07258e-05	PF4V1/H2BC11/CXCL5/PPBP/PF4/H2BC4/H2BC21/H2BC12/H2BC8	9
GO:0006334	nucleosome assembly	10/208	121/18903	9.174e-07	0.000220864	0.000195229	H1-3/H2BC11/H4C8/H1-4/H2BC4/H2BC21/H2BC12/H2BC8/H2BC9/H3C10	10
GO:0006816	calcium ion transport	18/208	440/18903	1.91725e-06	0.000426071	0.000376619	EHD3/MCUR1/MYLK/SLC8A3/HOMER2/CABP5/FKBP1B/F2RL3/RAMP1/EGF/SNCA/GP9/F2R/GP1BA/RYR2/GP1BB/ITGB3/CCL5	18
GO:0010572	positive regulation of platelet activation	4/208	10/18903	2.83993e-06	0.000521564	0.000461028	GP9/SELP/GP1BA/GP1BB	4
GO:0061041	regulation of wound healing	10/208	137/18903	2.85464e-06	0.000521564	0.000461028	TFPI/MYLK/ALOX12/VIL1/PDGFRA/MMRN1/F2R/PROS1/GP1BA/PRKG1	10
GO:0034110	regulation of homotypic cell-cell adhesion	6/208	37/18903	2.88855e-06	0.000521564	0.000461028	GP6/ALOX12/MMRN1/PRKG1/MFSD2B/CCL5	6
GO:1903034	regulation of response to wounding	11/208	172/18903	3.30299e-06	0.000557931	0.000493174	TFPI/MYLK/ALOX12/FKBP1B/VIL1/PDGFRA/MMRN1/F2R/PROS1/GP1BA/PRKG1	11
GO:0035855	megakaryocyte development	5/208	22/18903	3.47621e-06	0.000557931	0.000493174	MEIS1/GP9/GP1BA/GP1BB/MPIG6B	5
GO:0006937	regulation of muscle contraction	11/208	174/18903	3.69398e-06	0.000561679	0.000496487	EHD3/CTTN/SLC8A3/TNNC2/FKBP1B/SPX/PDE5A/GUCY1A1/F2R/PRKG1/RYR2	11
GO:0051610	serotonin uptake	4/208	11/18903	4.42428e-06	0.000639088	0.000564911	SLC6A4/SNCA/SLC18A2/ITGB3	4
GO:0070493	thrombin-activated receptor signaling pathway	4/208	12/18903	6.57925e-06	0.000905116	0.000800063	F2RL3/SNCA/F2R/GP1BA	4
GO:0006936	muscle contraction	15/208	351/18903	8.43664e-06	0.00110788	0.000979296	EHD3/MYLK/CTTN/GNAO1/SLC8A3/TNNC2/FKBP1B/CALD1/SPX/TMOD1/PDE5A/GUCY1A1/F2R/PRKG1/RYR2	15
GO:0034728	nucleosome organization	10/208	156/18903	9.10345e-06	0.00112279	0.000992472	H1-3/H2BC11/H4C8/H1-4/H2BC4/H2BC21/H2BC12/H2BC8/H2BC9/H3C10	10
GO:0051209	release of sequestered calcium ion into cytosol	9/208	124/18903	9.46632e-06	0.00112279	0.000992472	FKBP1B/F2RL3/SNCA/GP9/F2R/GP1BA/RYR2/GP1BB/ITGB3	9
GO:0019730	antimicrobial humoral response	9/208	125/18903	1.01047e-05	0.00112279	0.000992472	PF4V1/H2BC11/CXCL5/PPBP/PF4/H2BC4/H2BC21/H2BC12/H2BC8	9
GO:0051283	negative regulation of sequestering of calcium ion	9/208	125/18903	1.01047e-05	0.00112279	0.000992472	FKBP1B/F2RL3/SNCA/GP9/F2R/GP1BA/RYR2/GP1BB/ITGB3	9
GO:0051282	regulation of sequestering of calcium ion	9/208	127/18903	1.14925e-05	0.00121405	0.00107314	FKBP1B/F2RL3/SNCA/GP9/F2R/GP1BA/RYR2/GP1BB/ITGB3	9
GO:0030193	regulation of blood coagulation	7/208	70/18903	1.17664e-05	0.00121405	0.00107314	TFPI/ALOX12/PDGFRA/F2R/PROS1/GP1BA/PRKG1	7
GO:0002227	innate immune response in mucosa	5/208	28/18903	1.22949e-05	0.00122482	0.00108266	H2BC11/H2BC4/H2BC21/H2BC12/H2BC8	5
GO:1900046	regulation of hemostasis	7/208	72/18903	1.41931e-05	0.0013668	0.00120816	TFPI/ALOX12/PDGFRA/F2R/PROS1/GP1BA/PRKG1	7
GO:0051208	sequestering of calcium ion	9/208	131/18903	1.47614e-05	0.00137566	0.001216	FKBP1B/F2RL3/SNCA/GP9/F2R/GP1BA/RYR2/GP1BB/ITGB3	9
GO:0006874	cellular calcium ion homeostasis	13/208	284/18903	1.66233e-05	0.00148949	0.00131661	XK/MCUR1/SLC8A3/FKBP1B/F2RL3/SNCA/GP9/F2R/GP1BA/RYR2/GP1BB/ITGB3/CCL5	13
GO:0090330	regulation of platelet aggregation	5/208	30/18903	1.75114e-05	0.00148949	0.00131661	GP6/ALOX12/MMRN1/PRKG1/MFSD2B	5
GO:0030195	negative regulation of blood coagulation	6/208	50/18903	1.75295e-05	0.00148949	0.00131661	TFPI/ALOX12/PDGFRA/PROS1/GP1BA/PRKG1	6
GO:0050818	regulation of coagulation	7/208	75/18903	1.85983e-05	0.00153516	0.00135698	TFPI/ALOX12/PDGFRA/F2R/PROS1/GP1BA/PRKG1	7
GO:1900047	negative regulation of hemostasis	6/208	51/18903	1.96859e-05	0.0015798	0.00139644	TFPI/ALOX12/PDGFRA/PROS1/GP1BA/PRKG1	6
GO:0034112	positive regulation of homotypic cell-cell adhesion	4/208	16/18903	2.3368e-05	0.0018246	0.00161283	GP6/MMRN1/MFSD2B/CCL5	4
GO:0061045	negative regulation of wound healing	7/208	78/18903	2.40756e-05	0.00183038	0.00161793	TFPI/ALOX12/PDGFRA/MMRN1/PROS1/GP1BA/PRKG1	7
GO:0050819	negative regulation of coagulation	6/208	54/18903	2.74679e-05	0.00203474	0.00179857	TFPI/ALOX12/PDGFRA/PROS1/GP1BA/PRKG1	6
GO:0014068	positive regulation of phosphatidylinositol 3-kinase signaling	7/208	80/18903	2.84173e-05	0.00205244	0.00181422	WNT16/PDGFRA/EGF/ANGPT1/SELP/F2R/CCL5	7
GO:0072378	blood coagulation, fibrin clot formation	4/208	17/18903	3.02954e-05	0.00213471	0.00188695	F13A1/GP9/GP1BA/GP1BB	4
GO:0097553	calcium ion transmembrane import into cytosol	10/208	182/18903	3.46666e-05	0.00238457	0.0021078	SLC8A3/FKBP1B/F2RL3/SNCA/GP9/F2R/GP1BA/RYR2/GP1BB/ITGB3	10
GO:0061515	myeloid cell development	7/208	83/18903	3.6122e-05	0.00242689	0.00214521	GATA1/MEIS1/TRIM58/GP9/GP1BA/GP1BB/MPIG6B	7
GO:0055074	calcium ion homeostasis	13/208	309/18903	4.00611e-05	0.00263037	0.00232507	XK/MCUR1/SLC8A3/FKBP1B/F2RL3/SNCA/GP9/F2R/GP1BA/RYR2/GP1BB/ITGB3/CCL5	13
GO:0051924	regulation of calcium ion transport	12/208	268/18903	4.3704e-05	0.0028058	0.00248014	EHD3/MYLK/HOMER2/CABP5/FKBP1B/F2RL3/EGF/SNCA/F2R/RYR2/ITGB3/CCL5	12
GO:0006837	serotonin transport	4/208	19/18903	4.84934e-05	0.0030456	0.00269211	SLC6A4/SNCA/SLC18A2/ITGB3	4
GO:0030220	platelet formation	4/208	20/18903	6.00959e-05	0.00361702	0.0031972	GATA1/MPL/CLEC1B/MPIG6B	4
GO:0072376	protein activation cascade	4/208	20/18903	6.00959e-05	0.00361702	0.0031972	F13A1/GP9/GP1BA/GP1BB	4
GO:0072503	cellular divalent inorganic cation homeostasis	13/208	323/18903	6.30122e-05	0.00371515	0.00328395	XK/MCUR1/SLC8A3/FKBP1B/F2RL3/SNCA/GP9/F2R/GP1BA/RYR2/GP1BB/ITGB3/CCL5	13
GO:0002385	mucosal immune response	5/208	39/18903	6.5284e-05	0.00377211	0.0033343	H2BC11/H2BC4/H2BC21/H2BC12/H2BC8	5
GO:0006875	cellular metal ion homeostasis	15/208	420/18903	6.73847e-05	0.00381714	0.0033741	XK/MCUR1/SLC8A3/FKBP1B/F2RL3/SNCA/LCN2/BMP6/GP9/F2R/GP1BA/RYR2/GP1BB/ITGB3/CCL5	15
GO:0098751	bone cell development	5/208	40/18903	7.39475e-05	0.00410835	0.00363151	MEIS1/GP9/GP1BA/GP1BB/MPIG6B	5
GO:0065004	protein-DNA complex assembly	11/208	242/18903	7.96888e-05	0.00430271	0.00380331	H1-3/H2BC11/MED18/H4C8/H1-4/H2BC4/H2BC21/H2BC12/H2BC8/H2BC9/H3C10	11
GO:1903035	negative regulation of response to wounding	7/208	94/18903	8.04244e-05	0.00430271	0.00380331	TFPI/ALOX12/PDGFRA/MMRN1/PROS1/GP1BA/PRKG1	7
GO:0035584	calcium-mediated signaling using intracellular calcium source	4/208	22/18903	8.9181e-05	0.00460079	0.00406679	HOMER2/FKBP1B/SELP/RYR2	4
GO:0036344	platelet morphogenesis	4/208	22/18903	8.9181e-05	0.00460079	0.00406679	GATA1/MPL/CLEC1B/MPIG6B	4
GO:0015850	organic hydroxy compound transport	12/208	292/18903	9.92647e-05	0.00503115	0.0044472	CETP/SLC6A4/ABCC3/CLU/ABCC4/EGF/SNCA/DAB2/BMP6/SLC18A2/OSBP2/ITGB3	12
GO:0002251	organ or tissue specific immune response	5/208	43/18903	0.000105321	0.00524609	0.00463719	H2BC11/H2BC4/H2BC21/H2BC12/H2BC8	5
GO:0051235	maintenance of location	13/208	342/18903	0.000111932	0.00548085	0.00484471	LTBP1/PLA2G4C/FKBP1B/F2RL3/SNCA/LCN2/SLC18A2/GP9/F2R/GP1BA/RYR2/GP1BB/ITGB3	13
GO:0070588	calcium ion transmembrane transport	13/208	345/18903	0.000122082	0.00587823	0.00519596	EHD3/MCUR1/SLC8A3/CABP5/FKBP1B/F2RL3/SNCA/GP9/F2R/GP1BA/RYR2/GP1BB/ITGB3	13
GO:0090257	regulation of muscle system process	11/208	256/18903	0.000131121	0.00620998	0.00548921	EHD3/CTTN/SLC8A3/TNNC2/FKBP1B/SPX/PDE5A/GUCY1A1/F2R/PRKG1/RYR2	11
GO:0030003	cellular cation homeostasis	16/208	499/18903	0.000135698	0.00632309	0.0055892	XK/MCUR1/SLC8A3/CA2/FKBP1B/F2RL3/SNCA/LCN2/BMP6/GP9/F2R/GP1BA/RYR2/GP1BB/ITGB3/CCL5	16
GO:0003012	muscle system process	15/208	455/18903	0.000163011	0.00747523	0.0066076	EHD3/MYLK/CTTN/GNAO1/SLC8A3/TNNC2/FKBP1B/CALD1/SPX/TMOD1/PDE5A/GUCY1A1/F2R/PRKG1/RYR2	15
GO:0072507	divalent inorganic cation homeostasis	13/208	356/18903	0.000166401	0.00751146	0.00663963	XK/MCUR1/SLC8A3/FKBP1B/F2RL3/SNCA/GP9/F2R/GP1BA/RYR2/GP1BB/ITGB3/CCL5	13
GO:0030099	myeloid cell differentiation	14/208	407/18903	0.000174429	0.00775271	0.00685288	GATA1/MPL/MEIS1/H4C8/TAL1/TRIM58/PF4/CLEC1B/GP9/FAXDC2/MTURN/GP1BA/GP1BB/MPIG6B	14
GO:1901731	positive regulation of platelet aggregation	3/208	11/18903	0.000203017	0.00888662	0.00785518	GP6/MMRN1/MFSD2B	3
GO:0014065	phosphatidylinositol 3-kinase signaling	8/208	145/18903	0.000206282	0.00888758	0.00785603	WNT16/PDGFRA/EGF/ANGPT1/SELP/F2R/PEAR1/CCL5	8
GO:0051651	maintenance of location in cell	10/208	226/18903	0.000209192	0.00888758	0.00785603	FKBP1B/F2RL3/SNCA/LCN2/GP9/F2R/GP1BA/RYR2/GP1BB/ITGB3	10
GO:0014066	regulation of phosphatidylinositol 3-kinase signaling	7/208	111/18903	0.000228035	0.00954772	0.00843955	WNT16/PDGFRA/EGF/ANGPT1/SELP/F2R/CCL5	7
GO:0006959	humoral immune response	12/208	320/18903	0.000232572	0.00959859	0.00848452	CFH/IL7/PF4V1/CLU/H2BC11/CXCL5/PPBP/PF4/H2BC4/H2BC21/H2BC12/H2BC8	12
GO:0006939	smooth muscle contraction	7/208	113/18903	0.000254554	0.0103578	0.00915565	MYLK/CTTN/FKBP1B/SPX/GUCY1A1/F2R/PRKG1	7
GO:0071824	protein-DNA complex subunit organization	11/208	277/18903	0.000259852	0.0104266	0.00921639	H1-3/H2BC11/MED18/H4C8/H1-4/H2BC4/H2BC21/H2BC12/H2BC8/H2BC9/H3C10	11
GO:0051279	regulation of release of sequestered calcium ion into cytosol	6/208	82/18903	0.000288524	0.0114184	0.0100931	FKBP1B/F2RL3/SNCA/F2R/RYR2/ITGB3	6
GO:0045785	positive regulation of cell adhesion	15/208	484/18903	0.000316001	0.0123368	0.0109049	GP6/IL7/TNFSF4/MMRN1/RSU1/DAB2/ANGPT1/P2RY12/LIMS1/SELP/GP1BA/MFSD2B/ITGB3/CCL5/CD24	15
GO:0099550	trans-synaptic signaling, modulating synaptic transmission	3/208	13/18903	0.000346219	0.0133364	0.0117885	GUCY1B1/GUCY1A1/F2R	3
GO:0033627	cell adhesion mediated by integrin	6/208	88/18903	0.000422841	0.0160735	0.0142079	ITGA2B/ITGB5/MMRN1/P2RY12/ITGB3/CCL5	6
GO:0060191	regulation of lipase activity	6/208	90/18903	0.000477051	0.0176692	0.0156184	ARHGAP6/PDGFRA/PCSK6/SNCA/P2RY12/CCL5	6
GO:0070098	chemokine-mediated signaling pathway	6/208	90/18903	0.000477051	0.0176692	0.0156184	PF4V1/MPL/CXCL5/PPBP/PF4/CCL5	6
GO:0045216	cell-cell junction organization	9/208	208/18903	0.000509065	0.0186163	0.0164556	VCL/GRHL1/RAB13/PARD3/ESAM/BMP6/LIMS1/F2R/CLDN5	9
GO:0030100	regulation of endocytosis	9/208	209/18903	0.000526997	0.0190312	0.0168223	DNAJC6/CLU/EGF/STON2/SNCA/DAB2/ANGPT1/RUFY1/ITGB3	9
GO:0097581	lamellipodium organization	6/208	92/18903	0.000536527	0.0191361	0.0169151	VCL/CTTN/VIL1/P2RY12/ABLIM3/PARVB	6
GO:0051928	positive regulation of calcium ion transport	7/208	129/18903	0.00056839	0.0194003	0.0171486	EHD3/MYLK/F2RL3/SNCA/F2R/RYR2/CCL5	7
GO:0035633	maintenance of blood-brain barrier	4/208	35/18903	0.000570794	0.0194003	0.0171486	VCL/ESAM/ANGPT1/CLDN5	4
GO:1901099	negative regulation of signal transduction in absence of ligand	4/208	35/18903	0.000570794	0.0194003	0.0171486	GATA1/IL7/PF4/BCL2L1	4
GO:2001240	negative regulation of extrinsic apoptotic signaling pathway in absence of ligand	4/208	35/18903	0.000570794	0.0194003	0.0171486	GATA1/IL7/PF4/BCL2L1	4
GO:0006898	receptor-mediated endocytosis	10/208	257/18903	0.000578181	0.0194228	0.0171685	CTTN/DNAJC6/CLU/RAMP1/EGF/SNCA/DAB2/ANGPT1/DNM3/ITGB3	10
GO:0098810	neurotransmitter reuptake	4/208	36/18903	0.000636655	0.0211328	0.01868	SLC6A4/SNCA/SLC18A2/ITGB3	4
GO:0019731	antibacterial humoral response	5/208	63/18903	0.000643714	0.0211328	0.01868	H2BC11/H2BC4/H2BC21/H2BC12/H2BC8	5
GO:0046068	cGMP metabolic process	3/208	16/18903	0.000661593	0.0214405	0.018952	GUCY1B1/PDE5A/GUCY1A1	3
GO:0002237	response to molecule of bacterial origin	12/208	360/18903	0.00066793	0.0214405	0.018952	GATA1/PF4V1/TNFSF4/SNCA/BMP6/CXCL5/PPBP/PF4/SELP/F2R/CCL5/CD24	12
GO:0006940	regulation of smooth muscle contraction	5/208	65/18903	0.000743151	0.0233002	0.0205958	CTTN/SPX/GUCY1A1/F2R/PRKG1	5
GO:1990868	response to chemokine	6/208	98/18903	0.000750059	0.0233002	0.0205958	PF4V1/MPL/CXCL5/PPBP/PF4/CCL5	6
GO:1990869	cellular response to chemokine	6/208	98/18903	0.000750059	0.0233002	0.0205958	PF4V1/MPL/CXCL5/PPBP/PF4/CCL5	6
GO:0045652	regulation of megakaryocyte differentiation	4/208	38/18903	0.000784232	0.0237365	0.0209815	H4C8/PF4/FAXDC2/MTURN	4
GO:0010517	regulation of phospholipase activity	5/208	66/18903	0.000796967	0.0237365	0.0209815	ARHGAP6/PDGFRA/SNCA/P2RY12/CCL5	5
GO:0048488	synaptic vesicle endocytosis	5/208	66/18903	0.000796967	0.0237365	0.0209815	RAB27B/DNAJC6/STON2/SNCA/DNM3	5
GO:0140238	presynaptic endocytosis	5/208	66/18903	0.000796967	0.0237365	0.0209815	RAB27B/DNAJC6/STON2/SNCA/DNM3	5
GO:0048015	phosphatidylinositol-mediated signaling	8/208	178/18903	0.000811503	0.0239228	0.0211461	WNT16/PDGFRA/EGF/ANGPT1/SELP/F2R/PEAR1/CCL5	8
GO:0031589	cell-substrate adhesion	12/208	369/18903	0.000828186	0.024168	0.0213629	ITGA2B/VCL/ARHGAP6/ITGB5/CTTN/SGCE/RSU1/DAB2/ANGPT1/LIMS1/PARVB/ITGB3	12
GO:0010959	regulation of metal ion transport	13/208	423/18903	0.000854102	0.024675	0.0218111	EHD3/FHL1/MYLK/HOMER2/CABP5/FKBP1B/F2RL3/EGF/SNCA/F2R/RYR2/ITGB3/CCL5	13
GO:0008277	regulation of G protein-coupled receptor signaling pathway	7/208	139/18903	0.000884893	0.0253115	0.0223736	HOMER2/RAMP1/SNCA/RGS18/RGS6/ITGB3/CCL5	7
GO:0048017	inositol lipid-mediated signaling	8/208	182/18903	0.000937304	0.0265477	0.0234664	WNT16/PDGFRA/EGF/ANGPT1/SELP/F2R/PEAR1/CCL5	8
GO:0061644	protein localization to CENP-A containing chromatin	3/208	18/18903	0.000948522	0.0266047	0.0235167	H2BC11/H4C8/H2AC8	3
GO:0010876	lipid localization	14/208	483/18903	0.000958042	0.0266133	0.0235244	ATP9A/CETP/PLA2G4C/ABCC3/CLU/PLA2G12A/ABCC4/SPX/EGF/DAB2/BMP6/OSBP2/MFSD2B/ITGB3	14
GO:0045639	positive regulation of myeloid cell differentiation	6/208	103/18903	0.000973723	0.0267913	0.0236817	GATA1/MPL/TAL1/PF4/FAXDC2/MTURN	6
GO:0006869	lipid transport	13/208	433/18903	0.0010563	0.0287891	0.0254477	ATP9A/CETP/ABCC3/CLU/PLA2G12A/ABCC4/SPX/EGF/DAB2/BMP6/OSBP2/MFSD2B/ITGB3	13
GO:0010544	negative regulation of platelet activation	3/208	19/18903	0.00111728	0.0298872	0.0264183	ALOX12/PDGFRA/PRKG1	3
GO:0032026	response to magnesium ion	3/208	19/18903	0.00111728	0.0298872	0.0264183	SNCA/BMP6/SLFN14	3
GO:1903169	regulation of calcium ion transmembrane transport	8/208	188/18903	0.00115486	0.0306091	0.0270564	EHD3/CABP5/FKBP1B/F2RL3/SNCA/F2R/RYR2/ITGB3	8
GO:0050731	positive regulation of peptidyl-tyrosine phosphorylation	8/208	193/18903	0.00136541	0.0356032	0.0314709	GATA1/EGF/BMP6/ANGPT1/AFAP1L2/ITGB3/CCL5/CD24	8
GO:0001504	neurotransmitter uptake	4/208	44/18903	0.00137	0.0356032	0.0314709	SLC6A4/SNCA/SLC18A2/ITGB3	4
GO:0032496	response to lipopolysaccharide	11/208	339/18903	0.00138026	0.0356032	0.0314709	GATA1/PF4V1/TNFSF4/SNCA/BMP6/CXCL5/PPBP/PF4/SELP/F2R/CCL5	11
GO:0043270	positive regulation of ion transport	10/208	289/18903	0.00140953	0.0360365	0.0318539	EHD3/FHL1/MYLK/SLC6A4/F2RL3/SNCA/P2RY12/F2R/RYR2/CCL5	10
GO:0048259	regulation of receptor-mediated endocytosis	6/208	112/18903	0.0015018	0.0380588	0.0336414	DNAJC6/CLU/EGF/DAB2/ANGPT1/ITGB3	6
GO:0043297	apical junction assembly	5/208	77/18903	0.00159842	0.0401551	0.0354944	VCL/RAB13/PARD3/ESAM/CLDN5	5
GO:2001239	regulation of extrinsic apoptotic signaling pathway in absence of ligand	4/208	46/18903	0.00161892	0.0403195	0.0356397	GATA1/IL7/PF4/BCL2L1	4
GO:0033630	positive regulation of cell adhesion mediated by integrin	3/208	22/18903	0.00173304	0.0427928	0.037826	P2RY12/ITGB3/CCL5	3
GO:0036465	synaptic vesicle recycling	5/208	79/18903	0.00179135	0.0438576	0.0387672	RAB27B/DNAJC6/STON2/SNCA/DNM3	5

## Sheet: Table 7
ID	Description	GeneRatio	BgRatio	pvalue	p.adjust	qvalue	geneID	Count
GO:0030217	T cell differentiation	24/263	296/18903	4.27107e-12	1.60678e-08	1.21163e-08	FOXP3/BCL3/JMJD6/ABL1/SMAD7/RELB/ZMIZ1/CD83/IL1B/TNFSF9/ZBTB1/BCL11B/ARMC5/DUSP10/ITPKB/ZFP36L2/NLRP3/ZC3H12A/NFKBID/GPR183/PTGER4/SOCS1/NRARP/MAFB	24
GO:0046632	alpha-beta T cell differentiation	15/263	117/18903	8.46956e-11	1.46469e-07	1.10449e-07	FOXP3/BCL3/ABL1/SMAD7/RELB/CD83/BCL11B/ARMC5/ITPKB/NLRP3/ZC3H12A/NFKBID/GPR183/PTGER4/SOCS1	15
GO:1903131	mononuclear cell differentiation	28/263	473/18903	1.20205e-10	1.46469e-07	1.10449e-07	FOXP3/BCL3/JMJD6/ABL1/SMAD7/RELB/ZMIZ1/CD83/VEGFA/IL1B/TNFSF9/ZBTB1/BCL11B/ARMC5/DUSP10/ITPKB/ZFP36L2/NLRP3/ZC3H12A/NFKBID/IRF2BP2/GPR183/FASN/PTGER4/SOCS1/NRARP/DLL1/MAFB	28
GO:0002064	epithelial cell development	19/263	213/18903	1.55735e-10	1.46469e-07	1.10449e-07	SOX8/FOXP3/FOSL2/ICAM1/EZR/KLF5/VEGFA/PDE4D/PROC/CXCR4/IL1B/BCL11B/GSTM3/RILPL2/FASN/KRT2/PLEC/MYADM/DLL1	19
GO:0030098	lymphocyte differentiation	26/263	419/18903	2.09129e-10	1.57348e-07	1.18653e-07	FOXP3/BCL3/JMJD6/ABL1/SMAD7/RELB/ZMIZ1/CD83/IL1B/TNFSF9/ZBTB1/BCL11B/ARMC5/DUSP10/ITPKB/ZFP36L2/NLRP3/ZC3H12A/NFKBID/IRF2BP2/GPR183/PTGER4/SOCS1/NRARP/DLL1/MAFB	26
GO:0045446	endothelial cell differentiation	14/263	121/18903	1.44954e-09	9.08861e-07	6.85352e-07	FOXP3/ICAM1/EZR/VEGFA/PDE4D/PROC/CXCR4/IL1B/KDM6B/BTG1/GSTM3/FASN/MYADM/DLL1	14
GO:0046631	alpha-beta T cell activation	16/263	174/18903	2.91527e-09	1.54879e-06	1.16791e-06	FOXP3/BCL3/ABL1/SMAD7/RELB/CD83/BCL11B/ARMC5/ITPKB/NLRP3/ZC3H12A/NFKBID/GPR183/PTGER4/SOCS1/CD55	16
GO:0043367	CD4-positive, alpha-beta T cell differentiation	12/263	88/18903	3.29354e-09	1.54879e-06	1.16791e-06	FOXP3/BCL3/SMAD7/RELB/CD83/ARMC5/NLRP3/ZC3H12A/NFKBID/GPR183/PTGER4/SOCS1	12
GO:0007159	leukocyte cell-cell adhesion	24/263	414/18903	4.13166e-09	1.72703e-06	1.30232e-06	FOXP3/TFRC/ICAM1/EZR/ABL1/SMAD7/ZMIZ1/CCL2/CD83/NR4A3/IL1B/TNFSF9/ZBTB1/LRRC32/SLC7A1/DUSP10/ITPKB/TNFRSF21/NLRP3/ZC3H12A/NFKBID/SOCS1/CD55/NRARP	24
GO:0022407	regulation of cell-cell adhesion	26/263	490/18903	5.73701e-09	2.15826e-06	1.6275e-06	PLAUR/FOXP3/TFRC/ABL1/SMAD7/RGCC/ZMIZ1/CCL2/CD83/VEGFA/NR4A3/IL1B/TNFSF9/ZBTB1/LRRC32/SLC7A1/DUSP10/ITPKB/TNFRSF21/NLRP3/ZC3H12A/NFKBID/MYADM/SOCS1/CD55/NRARP	26
GO:0035710	CD4-positive, alpha-beta T cell activation	13/263	115/18903	7.53535e-09	2.57709e-06	1.94333e-06	FOXP3/BCL3/SMAD7/RELB/CD83/ARMC5/NLRP3/ZC3H12A/NFKBID/GPR183/PTGER4/SOCS1/CD55	13
GO:0003158	endothelium development	14/263	139/18903	8.98014e-09	2.81527e-06	2.12294e-06	FOXP3/ICAM1/EZR/VEGFA/PDE4D/PROC/CXCR4/IL1B/KDM6B/BTG1/GSTM3/FASN/MYADM/DLL1	14
GO:1903037	regulation of leukocyte cell-cell adhesion	22/263	377/18903	1.67402e-08	4.78122e-06	3.60541e-06	FOXP3/TFRC/ABL1/SMAD7/ZMIZ1/CCL2/CD83/NR4A3/IL1B/TNFSF9/ZBTB1/LRRC32/SLC7A1/DUSP10/ITPKB/TNFRSF21/NLRP3/ZC3H12A/NFKBID/SOCS1/CD55/NRARP	22
GO:0061028	establishment of endothelial barrier	9/263	48/18903	1.77929e-08	4.78122e-06	3.60541e-06	FOXP3/ICAM1/EZR/VEGFA/PDE4D/PROC/IL1B/FASN/MYADM	9
GO:0001885	endothelial cell development	10/263	65/18903	2.09334e-08	5.25009e-06	3.95898e-06	FOXP3/ICAM1/EZR/VEGFA/PDE4D/PROC/IL1B/GSTM3/FASN/MYADM	10
GO:0032496	response to lipopolysaccharide	20/263	339/18903	6.416e-08	1.50856e-05	1.13757e-05	FOXP3/PTGS2/ABL1/SLC7A5/CCL2/NFKB1/TNFAIP3/NR4A1/IL1B/TICAM1/JUND/DUSP10/NLRP3/ZC3H12A/PTGER4/TRIB1/THBD/PDE4B/CD55/ARID5A	20
GO:0050863	regulation of T cell activation	21/263	376/18903	7.57135e-08	1.6755e-05	1.26346e-05	FOXP3/TFRC/ABL1/SMAD7/ZMIZ1/CCL2/CD83/IL1B/TNFSF9/ZBTB1/LRRC32/SLC7A1/DUSP10/ITPKB/TNFRSF21/NLRP3/ZC3H12A/NFKBID/SOCS1/CD55/NRARP	21
GO:0045785	positive regulation of cell adhesion	24/263	484/18903	8.1642e-08	1.69207e-05	1.27595e-05	PLAUR/FOXP3/TFRC/CASS4/ABL1/SMAD7/ZMIZ1/CCL2/CD83/VEGFA/EPHA4/NID1/NR4A3/IL1B/TNFSF9/ZBTB1/SLC7A1/DUSP10/ITPKB/NLRP3/NFKBID/MYADM/SOCS1/CD55	24
GO:0062197	cellular response to chemical stress	20/263	345/18903	8.54582e-08	1.69207e-05	1.27595e-05	PTGS2/ABL1/MMP9/ADNP2/SMPD3/RELB/PPIF/EFHD1/ERRFI1/TNFAIP3/NR4A3/KDM6B/MCL1/NR4A2/NLRP3/ZC3H12A/NET1/DDIT3/PLEC/DDX3X	20
GO:0022409	positive regulation of cell-cell adhesion	19/263	322/18903	1.37973e-07	2.59527e-05	1.95703e-05	PLAUR/FOXP3/TFRC/ABL1/SMAD7/ZMIZ1/CCL2/CD83/NR4A3/IL1B/TNFSF9/ZBTB1/SLC7A1/DUSP10/ITPKB/NLRP3/NFKBID/SOCS1/CD55	19
GO:0002237	response to molecule of bacterial origin	20/263	360/18903	1.70221e-07	3.04939e-05	2.29948e-05	FOXP3/PTGS2/ABL1/SLC7A5/CCL2/NFKB1/TNFAIP3/NR4A1/IL1B/TICAM1/JUND/DUSP10/NLRP3/ZC3H12A/PTGER4/TRIB1/THBD/PDE4B/CD55/ARID5A	20
GO:0045580	regulation of T cell differentiation	14/263	179/18903	2.20703e-07	3.77403e-05	2.84591e-05	FOXP3/ABL1/SMAD7/ZMIZ1/CD83/TNFSF9/ZBTB1/DUSP10/ITPKB/NLRP3/ZC3H12A/NFKBID/SOCS1/NRARP	14
GO:0045619	regulation of lymphocyte differentiation	15/263	210/18903	2.6491e-07	4.333e-05	3.26742e-05	FOXP3/ABL1/SMAD7/ZMIZ1/CD83/TNFSF9/ZBTB1/DUSP10/ITPKB/ZFP36L2/NLRP3/ZC3H12A/NFKBID/SOCS1/NRARP	15
GO:2001233	regulation of apoptotic signaling pathway	20/263	374/18903	3.13265e-07	4.91043e-05	3.70285e-05	TNFRSF12A/PLAUR/TRAF1/MNT/PTGS2/ICAM1/MMP9/PPIF/CTH/TNFAIP3/G0S2/SNAI1/IL1B/SKIL/MCL1/ITPRIP/NR4A2/LMNA/DDIT3/DDX3X	20
GO:1903039	positive regulation of leukocyte cell-cell adhesion	17/263	275/18903	3.32789e-07	5.00781e-05	3.77628e-05	FOXP3/TFRC/ABL1/ZMIZ1/CCL2/CD83/NR4A3/IL1B/TNFSF9/ZBTB1/SLC7A1/DUSP10/ITPKB/NLRP3/NFKBID/SOCS1/CD55	17
GO:0042063	gliogenesis	18/263	310/18903	3.76392e-07	5.44611e-05	4.10679e-05	SOX8/ABL1/SLC7A5/ZMIZ1/CCL2/AREG/EPHA4/CXCR4/IL1B/LDLR/DUSP10/TNFRSF21/SKI/NAB2/GPR183/CDK5R1/PLEC/DLL1	18
GO:0042093	T-helper cell differentiation	9/263	68/18903	4.10251e-07	5.71616e-05	4.31043e-05	FOXP3/BCL3/SMAD7/RELB/NLRP3/ZC3H12A/NFKBID/GPR183/PTGER4	9
GO:0050870	positive regulation of T cell activation	16/263	251/18903	4.93523e-07	6.63083e-05	5.00017e-05	FOXP3/TFRC/ABL1/ZMIZ1/CCL2/CD83/IL1B/TNFSF9/ZBTB1/SLC7A1/DUSP10/ITPKB/NLRP3/NFKBID/SOCS1/CD55	16
GO:0002294	CD4-positive, alpha-beta T cell differentiation involved in immune response	9/263	70/18903	5.28439e-07	6.85513e-05	5.1693e-05	FOXP3/BCL3/SMAD7/RELB/NLRP3/ZC3H12A/NFKBID/GPR183/PTGER4	9
GO:0002287	alpha-beta T cell activation involved in immune response	9/263	71/18903	5.97863e-07	7.25536e-05	5.47111e-05	FOXP3/BCL3/SMAD7/RELB/NLRP3/ZC3H12A/NFKBID/GPR183/PTGER4	9
GO:0002293	alpha-beta T cell differentiation involved in immune response	9/263	71/18903	5.97863e-07	7.25536e-05	5.47111e-05	FOXP3/BCL3/SMAD7/RELB/NLRP3/ZC3H12A/NFKBID/GPR183/PTGER4	9
GO:2001234	negative regulation of apoptotic signaling pathway	15/263	233/18903	9.97803e-07	0.000117304	8.84565e-05	PLAUR/MNT/PTGS2/ICAM1/MMP9/PPIF/CTH/TNFAIP3/SNAI1/IL1B/MCL1/ITPRIP/NR4A2/LMNA/DDX3X	15
GO:0001819	positive regulation of cytokine production	22/263	486/18903	1.33502e-06	0.000152193	0.000114765	FLT4/FOXP3/BCL3/PTGS2/ABL1/OSM/RGCC/SLC7A5/CD83/PDE4D/NR4A3/IL1B/TICAM1/NLRP3/DDX21/PTGER4/DDIT3/PDE4B/IL1RAP/CD55/ARID5A/DDX3X	22
GO:0002696	positive regulation of leukocyte activation	21/263	450/18903	1.44728e-06	0.000160138	0.000120756	FOXP3/TFRC/ABL1/ZMIZ1/CCL2/CD83/NR4A3/IL1B/TNFSF9/ZBTB1/TICAM1/JUND/SLC7A1/DUSP10/ITPKB/NLRP3/NFKBID/GPR183/SOCS1/IRS2/CD55	21
GO:0002292	T cell differentiation involved in immune response	9/263	79/18903	1.49972e-06	0.000161198	0.000121556	FOXP3/BCL3/SMAD7/RELB/NLRP3/ZC3H12A/NFKBID/GPR183/PTGER4	9
GO:0051090	regulation of DNA-binding transcription factor activity	21/263	454/18903	1.66557e-06	0.000174052	0.000131249	FOXP3/TRAF1/BCL3/TFRC/SMAD7/RGCC/VEGFA/CTH/TNFAIP3/IL1B/TICAM1/RLIM/SIK1/NFKBIE/JMY/NLRP3/ZC3H12A/TRIB1/DDIT3/FOSL1/IL1RAP	21
GO:0045444	fat cell differentiation	15/263	244/18903	1.77702e-06	0.00018068	0.000136247	SOX8/SREBF1/PTGS2/KLF5/NR4A3/NR4A1/DUSP10/ZFP36L2/NR4A2/ZC3H12A/DDIT3/METRNL/SOCS1/LAMB3/MAFB	15
GO:1902105	regulation of leukocyte differentiation	17/263	317/18903	2.372e-06	0.000234828	0.000177079	FOXP3/ABL1/SMAD7/ZMIZ1/CD83/TNFSF9/ZBTB1/DUSP10/ITPKB/ZFP36L2/NLRP3/ZC3H12A/NFKBID/TRIB1/SOCS1/NRARP/MAFB	17
GO:0032623	interleukin-2 production	8/263	63/18903	2.52339e-06	0.000237325	0.000178962	FOXP3/EZR/ABL1/CD83/PDE4D/TNFAIP3/IL1B/PDE4B	8
GO:0032663	regulation of interleukin-2 production	8/263	63/18903	2.52339e-06	0.000237325	0.000178962	FOXP3/EZR/ABL1/CD83/PDE4D/TNFAIP3/IL1B/PDE4B	8
GO:0050867	positive regulation of cell activation	21/263	467/18903	2.5989e-06	0.000238465	0.000179821	FOXP3/TFRC/ABL1/ZMIZ1/CCL2/CD83/NR4A3/IL1B/TNFSF9/ZBTB1/TICAM1/JUND/SLC7A1/DUSP10/ITPKB/NLRP3/NFKBID/GPR183/SOCS1/IRS2/CD55	21
GO:0033077	T cell differentiation in thymus	9/263	86/18903	3.07884e-06	0.000275776	0.000207957	FOXP3/JMJD6/ABL1/IL1B/ZBTB1/BCL11B/ITPKB/ZFP36L2/MAFB	9
GO:0051251	positive regulation of lymphocyte activation	19/263	400/18903	3.5996e-06	0.000314923	0.000237476	FOXP3/TFRC/ABL1/ZMIZ1/CCL2/CD83/IL1B/TNFSF9/ZBTB1/TICAM1/SLC7A1/DUSP10/ITPKB/NLRP3/NFKBID/GPR183/SOCS1/IRS2/CD55	19
GO:0001818	negative regulation of cytokine production	18/263	371/18903	4.87538e-06	0.000416845	0.000314334	FOXP3/BCL3/EZR/SMAD7/RGCC/RELB/PTPRS/NFKB1/CD83/ERRFI1/TNFAIP3/LRRC32/TNFRSF21/NLRP3/ZC3H12A/PTGER4/DDIT3/DLL1	18
GO:0045582	positive regulation of T cell differentiation	10/263	117/18903	5.53473e-06	0.000462703	0.000348915	FOXP3/ZMIZ1/CD83/TNFSF9/ZBTB1/DUSP10/ITPKB/NLRP3/NFKBID/SOCS1	10
GO:1903706	regulation of hemopoiesis	19/263	413/18903	5.70414e-06	0.0004665	0.000351777	FOXP3/ABL1/SMAD7/ZMIZ1/CD83/TNFSF9/ZBTB1/DUSP10/ITPKB/PURB/ZFP36L2/NLRP3/ZC3H12A/NFKBID/TRIB1/SOCS1/NRARP/DLL1/MAFB	19
GO:0002286	T cell activation involved in immune response	10/263	118/18903	5.9741e-06	0.00046822	0.000353075	FOXP3/BCL3/ICAM1/SMAD7/RELB/NLRP3/ZC3H12A/NFKBID/GPR183/PTGER4	10
GO:0002718	regulation of cytokine production involved in immune response	10/263	118/18903	5.9741e-06	0.00046822	0.000353075	FOXP3/SMAD7/SLC7A5/NR4A3/IL1B/TICAM1/NLRP3/DDX21/CD55/ARID5A	10
GO:0032609	interferon-gamma production	10/263	119/18903	6.44335e-06	0.000484798	0.000365575	FOXP3/BCL3/ABL1/SLC7A5/PDE4D/IL1B/ZC3H12A/DDIT3/PDE4B/ARID5A	10
GO:0032649	regulation of interferon-gamma production	10/263	119/18903	6.44335e-06	0.000484798	0.000365575	FOXP3/BCL3/ABL1/SLC7A5/PDE4D/IL1B/ZC3H12A/DDIT3/PDE4B/ARID5A	10
GO:0002367	cytokine production involved in immune response	10/263	120/18903	6.94415e-06	0.000502949	0.000379263	FOXP3/SMAD7/SLC7A5/NR4A3/IL1B/TICAM1/NLRP3/DDX21/CD55/ARID5A	10
GO:0002285	lymphocyte activation involved in immune response	13/263	207/18903	6.95198e-06	0.000502949	0.000379263	FOXP3/BCL3/TFRC/ICAM1/ABL1/SMAD7/RELB/NLRP3/ZC3H12A/NFKBID/GPR183/PTGER4/DLL1	13
GO:0046637	regulation of alpha-beta T cell differentiation	8/263	73/18903	7.76895e-06	0.000542144	0.000408819	FOXP3/SMAD7/CD83/ITPKB/NLRP3/ZC3H12A/NFKBID/SOCS1	8
GO:0032633	interleukin-4 production	6/263	35/18903	7.92609e-06	0.000542144	0.000408819	FOXP3/SLC7A5/CD83/NLRP3/DDIT3/IL1RAP	6
GO:0032673	regulation of interleukin-4 production	6/263	35/18903	7.92609e-06	0.000542144	0.000408819	FOXP3/SLC7A5/CD83/NLRP3/DDIT3/IL1RAP	6
GO:2001236	regulation of extrinsic apoptotic signaling pathway	11/263	155/18903	1.13452e-05	0.000762155	0.000574724	TNFRSF12A/TRAF1/ICAM1/TNFAIP3/G0S2/IL1B/SKIL/MCL1/ITPRIP/LMNA/DDX3X	11
GO:0043370	regulation of CD4-positive, alpha-beta T cell differentiation	7/263	56/18903	1.20774e-05	0.000797108	0.000601081	FOXP3/SMAD7/CD83/NLRP3/ZC3H12A/NFKBID/SOCS1	7
GO:0002369	T cell cytokine production	6/263	38/18903	1.30177e-05	0.000830041	0.000625916	FOXP3/SMAD7/IL1B/NLRP3/CD55/ARID5A	6
GO:0002724	regulation of T cell cytokine production	6/263	38/18903	1.30177e-05	0.000830041	0.000625916	FOXP3/SMAD7/IL1B/NLRP3/CD55/ARID5A	6
GO:0002720	positive regulation of cytokine production involved in immune response	8/263	79/18903	1.40329e-05	0.000856411	0.000645801	SLC7A5/NR4A3/IL1B/TICAM1/NLRP3/DDX21/CD55/ARID5A	8
GO:2000514	regulation of CD4-positive, alpha-beta T cell activation	8/263	79/18903	1.40329e-05	0.000856411	0.000645801	FOXP3/SMAD7/CD83/NLRP3/ZC3H12A/NFKBID/SOCS1/CD55	8
GO:0045621	positive regulation of lymphocyte differentiation	10/263	130/18903	1.41142e-05	0.000856411	0.000645801	FOXP3/ZMIZ1/CD83/TNFSF9/ZBTB1/DUSP10/ITPKB/NLRP3/NFKBID/SOCS1	10
GO:0071222	cellular response to lipopolysaccharide	13/263	222/18903	1.4739e-05	0.000880131	0.000663687	ABL1/SLC7A5/CCL2/NFKB1/TNFAIP3/IL1B/TICAM1/NLRP3/ZC3H12A/TRIB1/PDE4B/CD55/ARID5A	13
GO:0097191	extrinsic apoptotic signaling pathway	13/263	224/18903	1.62122e-05	0.000941663	0.000710087	TNFRSF12A/TRAF1/ICAM1/TNFAIP3/G0S2/IL1B/SKIL/MCL1/ITPRIP/BAG3/LMNA/HIPK1/DDX3X	13
GO:0002366	leukocyte activation involved in immune response	15/263	293/18903	1.62701e-05	0.000941663	0.000710087	FOXP3/BCL3/TFRC/ICAM1/ABL1/SMAD7/RELB/NR4A3/TICAM1/NLRP3/ZC3H12A/NFKBID/GPR183/PTGER4/DLL1	15
GO:0071216	cellular response to biotic stimulus	14/263	261/18903	1.86172e-05	0.00106118	0.000800211	ABL1/SLC7A5/CCL2/NFKB1/TNFAIP3/IL1B/TICAM1/NLRP3/ZC3H12A/TRIB1/DDIT3/PDE4B/CD55/ARID5A	14
GO:0002263	cell activation involved in immune response	15/263	297/18903	1.9074e-05	0.00107099	0.000807611	FOXP3/BCL3/TFRC/ICAM1/ABL1/SMAD7/RELB/NR4A3/TICAM1/NLRP3/ZC3H12A/NFKBID/GPR183/PTGER4/DLL1	15
GO:0071214	cellular response to abiotic stimulus	16/263	335/18903	2.00396e-05	0.00109259	0.000823902	PTGS2/MMP9/RELB/NFKB1/EFHD1/ERRFI1/CRY2/IL1B/ZBTB1/SDE2/BAG3/NLRP3/PTGER4/NET1/PLEC/DDX3X	16
GO:0104004	cellular response to environmental stimulus	16/263	335/18903	2.00396e-05	0.00109259	0.000823902	PTGS2/MMP9/RELB/NFKB1/EFHD1/ERRFI1/CRY2/IL1B/ZBTB1/SDE2/BAG3/NLRP3/PTGER4/NET1/PLEC/DDX3X	16
GO:0002819	regulation of adaptive immune response	12/263	198/18903	2.24003e-05	0.00120385	0.000907801	FOXP3/TFRC/SMAD7/TNFAIP3/IL1B/ZBTB1/DUSP10/NLRP3/ZC3H12A/NFKBID/CD55/ARID5A	12
GO:0003334	keratinocyte development	4/263	13/18903	2.37233e-05	0.00124648	0.000939945	FOSL2/BCL11B/KRT2/PLEC	4
GO:0046888	negative regulation of hormone secretion	7/263	62/18903	2.38561e-05	0.00124648	0.000939945	SREBF1/OSM/CRY2/IL1B/RAB11FIP1/MIDN/PIM3	7
GO:0071219	cellular response to molecule of bacterial origin	13/263	234/18903	2.56891e-05	0.00132387	0.000998302	ABL1/SLC7A5/CCL2/NFKB1/TNFAIP3/IL1B/TICAM1/NLRP3/ZC3H12A/TRIB1/PDE4B/CD55/ARID5A	13
GO:0044342	type B pancreatic cell proliferation	5/263	27/18903	3.1535e-05	0.00160317	0.00120892	ERRFI1/NR4A3/NR4A1/IRS2/DACH1	5
GO:0051403	stress-activated MAPK cascade	13/263	239/18903	3.20313e-05	0.00160669	0.00121157	FLT4/TRAF1/TRAF4/EZR/NFKB1/VEGFA/IL1B/EDAR/DUSP10/ZC3H12A/PTGER4/TRIB1/PER1	13
GO:0046634	regulation of alpha-beta T cell activation	9/263	115/18903	3.31722e-05	0.00164202	0.00123821	FOXP3/SMAD7/CD83/ITPKB/NLRP3/ZC3H12A/NFKBID/SOCS1/CD55	9
GO:1900744	regulation of p38MAPK cascade	6/263	45/18903	3.5402e-05	0.00170746	0.00128756	EZR/VEGFA/IL1B/DUSP10/ZC3H12A/PER1	6
GO:2000516	positive regulation of CD4-positive, alpha-beta T cell activation	6/263	45/18903	3.5402e-05	0.00170746	0.00128756	FOXP3/CD83/NLRP3/NFKBID/SOCS1/CD55	6
GO:0072577	endothelial cell apoptotic process	7/263	66/18903	3.60332e-05	0.00171591	0.00129393	ICAM1/ABL1/RGCC/CCL2/TNFAIP3/HIPK1/CD248	7
GO:0032102	negative regulation of response to external stimulus	18/263	436/18903	4.24409e-05	0.00199578	0.00150498	PLAUR/FOXP3/PTPRS/CCL2/NFKB1/PROC/EPHA4/TNFAIP3/PLAU/LDLR/DUSP10/NBL1/NLRP3/PTGER4/TRIB1/NR1D2/METRNL/THBD	18
GO:0031098	stress-activated protein kinase signaling cascade	13/263	246/18903	4.31907e-05	0.00200597	0.00151266	FLT4/TRAF1/TRAF4/EZR/NFKB1/VEGFA/IL1B/EDAR/DUSP10/ZC3H12A/PTGER4/TRIB1/PER1	13
GO:0050900	leukocyte migration	17/263	398/18903	4.55766e-05	0.00206671	0.00155846	ICAM1/ABL1/LGMN/MMP9/SMPD3/CCL2/VEGFA/CXCR4/IL1B/SBDS/PLVAP/NINJ1/NBL1/GPR183/PTGER4/PLEC/PDE4B	17
GO:0071470	cellular response to osmotic stress	6/263	47/18903	4.55974e-05	0.00206671	0.00155846	PTGS2/RELB/EFHD1/ERRFI1/NLRP3/DDX3X	6
GO:0045936	negative regulation of phosphate metabolic process	18/263	440/18903	4.77621e-05	0.00213906	0.00161302	ABL1/SMAD7/PDE4D/ERRFI1/TNFAIP3/MASTL/CRY2/PMEPA1/IL1B/DUSP10/ZC3H12A/MIDN/DDIT4/TRIB1/PLEC/MYADM/SOCS1/IRS2	18
GO:0010563	negative regulation of phosphorus metabolic process	18/263	441/18903	4.91816e-05	0.00217672	0.00164142	ABL1/SMAD7/PDE4D/ERRFI1/TNFAIP3/MASTL/CRY2/PMEPA1/IL1B/DUSP10/ZC3H12A/MIDN/DDIT4/TRIB1/PLEC/MYADM/SOCS1/IRS2	18
GO:0002822	regulation of adaptive immune response based on somatic recombination of immune receptors built from immunoglobulin superfamily domains	11/263	182/18903	5.04347e-05	0.00220623	0.00166367	FOXP3/TFRC/SMAD7/TNFAIP3/IL1B/ZBTB1/NLRP3/ZC3H12A/NFKBID/CD55/ARID5A	11
GO:0007249	I-kappaB kinase/NF-kappaB signaling	14/263	288/18903	5.47895e-05	0.00235431	0.00177534	TRAF1/BCL3/TFRC/TRAF4/ABL1/RELB/CTH/TNFAIP3/IL1B/TICAM1/EDAR/ZC3H12A/DDX21/PER1	14
GO:1902107	positive regulation of leukocyte differentiation	11/263	184/18903	5.56975e-05	0.00235431	0.00177534	FOXP3/ZMIZ1/CD83/TNFSF9/ZBTB1/DUSP10/ITPKB/NLRP3/NFKBID/TRIB1/SOCS1	11
GO:1903708	positive regulation of hemopoiesis	11/263	184/18903	5.56975e-05	0.00235431	0.00177534	FOXP3/ZMIZ1/CD83/TNFSF9/ZBTB1/DUSP10/ITPKB/NLRP3/NFKBID/TRIB1/SOCS1	11
GO:0061469	regulation of type B pancreatic cell proliferation	4/263	16/18903	5.84304e-05	0.00244239	0.00184175	ERRFI1/NR4A3/NR4A1/IRS2	4
GO:0002683	negative regulation of immune system process	18/263	449/18903	6.19543e-05	0.00256123	0.00193137	FOXP3/EZR/SMAD7/CCL2/TNFAIP3/LDLR/LRRC32/DUSP10/TNFRSF21/NBL1/ZC3H12A/PTGER4/TRIB1/SOCS1/CD55/NRARP/DLL1/MAFB	18
GO:2000316	regulation of T-helper 17 type immune response	5/263	31/18903	6.3422e-05	0.00259341	0.00195563	FOXP3/SMAD7/ZC3H12A/NFKBID/ARID5A	5
GO:0002700	regulation of production of molecular mediator of immune response	11/263	187/18903	6.44737e-05	0.00260807	0.00196669	FOXP3/TFRC/SMAD7/SLC7A5/NR4A3/IL1B/TICAM1/NLRP3/DDX21/CD55/ARID5A	11
GO:0046635	positive regulation of alpha-beta T cell activation	7/263	73/18903	6.94063e-05	0.00277773	0.00209463	FOXP3/CD83/ITPKB/NLRP3/NFKBID/SOCS1/CD55	7
GO:0034332	adherens junction organization	6/263	51/18903	7.30045e-05	0.00289098	0.00218002	SMAD7/VEGFA/EPHA4/HIPK1/DCHS1/PLEC	6
GO:0043433	negative regulation of DNA-binding transcription factor activity	11/263	190/18903	7.44104e-05	0.00291596	0.00219886	FOXP3/BCL3/SMAD7/TNFAIP3/RLIM/SIK1/NFKBIE/NLRP3/ZC3H12A/TRIB1/DDIT3	11
GO:0046683	response to organophosphorus	9/263	128/18903	7.68867e-05	0.00295929	0.00223154	SREBF1/PTGS2/EZR/AREG/MMP19/IL1B/FOSL1/THBD/PER1	9
GO:0001776	leukocyte homeostasis	8/263	100/18903	7.78761e-05	0.00295929	0.00223154	FOXP3/ABL1/TNFAIP3/SKIL/ITPKB/GPR183/GCNT4/PDE4B	8
GO:1990830	cellular response to leukemia inhibitory factor	8/263	100/18903	7.78761e-05	0.00295929	0.00223154	TFRC/ICAM1/SMAD7/KLF5/POLR1F/CTH/NRP2/PIGA	8
GO:0097193	intrinsic apoptotic signaling pathway	14/263	298/18903	7.89819e-05	0.0029713	0.00224059	PLAUR/BCL3/PTGS2/ABL1/MMP9/PPIF/SNAI1/SKIL/MCL1/JMY/HIPK1/DDIT4/DDIT3/DDX3X	14
GO:1990823	response to leukemia inhibitory factor	8/263	101/18903	8.35717e-05	0.00311284	0.00234733	TFRC/ICAM1/SMAD7/KLF5/POLR1F/CTH/NRP2/PIGA	8
GO:0010001	glial cell differentiation	12/263	227/18903	8.46426e-05	0.00312182	0.00235409	SOX8/ABL1/EPHA4/CXCR4/IL1B/LDLR/DUSP10/TNFRSF21/SKI/NAB2/PLEC/DLL1	12
GO:0042542	response to hydrogen peroxide	9/263	130/18903	8.66885e-05	0.00316402	0.00238592	ABL1/SMPD3/PPIF/AREG/TNFAIP3/NR4A3/KDM6B/NET1/FOSL1	9
GO:0002697	regulation of immune effector process	16/263	379/18903	8.74689e-05	0.00316402	0.00238592	FOXP3/TFRC/ICAM1/SMAD7/SLC7A5/NR4A3/IL1B/ZBTB1/TICAM1/DUSP10/NLRP3/ZC3H12A/DDX21/NFKBID/CD55/ARID5A	16
GO:0070371	ERK1 and ERK2 cascade	15/263	340/18903	8.9309e-05	0.00319982	0.00241291	FLT4/ICAM1/EZR/ABL1/FAM83D/CCL2/DNAJC27/EPHA4/ERRFI1/DUSP4/IL1B/DUSP10/ZFP36L2/GPR183/PTGER4	15
GO:0046638	positive regulation of alpha-beta T cell differentiation	6/263	53/18903	9.09259e-05	0.00322701	0.00243342	FOXP3/CD83/ITPKB/NLRP3/NFKBID/SOCS1	6
GO:0042326	negative regulation of phosphorylation	16/263	381/18903	9.29907e-05	0.00326945	0.00246542	ABL1/SMAD7/PDE4D/ERRFI1/TNFAIP3/PMEPA1/IL1B/DUSP10/ZC3H12A/MIDN/DDIT4/TRIB1/PLEC/MYADM/SOCS1/IRS2	16
GO:0032729	positive regulation of interferon-gamma production	7/263	77/18903	9.77175e-05	0.00340383	0.00256675	BCL3/ABL1/SLC7A5/PDE4D/IL1B/PDE4B/ARID5A	7
GO:0032743	positive regulation of interleukin-2 production	5/263	34/18903	0.000100386	0.00346471	0.00261266	ABL1/CD83/PDE4D/IL1B/PDE4B	5
GO:0002702	positive regulation of production of molecular mediator of immune response	9/263	133/18903	0.000103346	0.00353442	0.00266523	TFRC/SLC7A5/NR4A3/IL1B/TICAM1/NLRP3/DDX21/CD55/ARID5A	9
GO:0010720	positive regulation of cell development	14/263	307/18903	0.000108232	0.00366818	0.00276609	SOX8/CASS4/ABL1/SMAD7/SLC7A5/VEGFA/PROC/EPHA4/CXCR4/IL1B/SKIL/TRIB1/BAIAP2/MYADM	14
GO:0001503	ossification	17/263	429/18903	0.000114021	0.00382988	0.00288803	SOX8/PTGS2/TP53INP2/MMP9/SMAD7/SMPD3/AREG/SNAI1/SBDS/JUND/SKI/DDX21/DCHS1/NAB2/LTBP3/FASN/PTGER4	17
GO:0043372	positive regulation of CD4-positive, alpha-beta T cell differentiation	5/263	35/18903	0.000115796	0.00385509	0.00290704	FOXP3/CD83/NLRP3/NFKBID/SOCS1	5
GO:0022408	negative regulation of cell-cell adhesion	11/263	202/18903	0.000128377	0.00423644	0.00319461	FOXP3/ABL1/SMAD7/RGCC/VEGFA/LRRC32/TNFRSF21/ZC3H12A/MYADM/SOCS1/NRARP	11
GO:0006979	response to oxidative stress	17/263	434/18903	0.000131012	0.00428582	0.00323184	PTGS2/ABL1/MMP9/ADNP2/SMPD3/PPIF/AREG/TNFAIP3/NR4A3/GGT7/KDM6B/MCL1/NR4A2/ZC3H12A/PLK3/NET1/FOSL1	17
GO:0038066	p38MAPK cascade	6/263	57/18903	0.000137206	0.00444973	0.00335544	EZR/VEGFA/IL1B/DUSP10/ZC3H12A/PER1	6
GO:0000302	response to reactive oxygen species	11/263	204/18903	0.000140017	0.0045021	0.00339494	ABL1/MMP9/SMPD3/PPIF/AREG/TNFAIP3/NR4A3/KDM6B/PLK3/NET1/FOSL1	11
GO:0032634	interleukin-5 production	4/263	20/18903	0.000148875	0.00470644	0.00354903	FOXP3/PDE4D/TNFRSF21/IL1RAP	4
GO:0032674	regulation of interleukin-5 production	4/263	20/18903	0.000148875	0.00470644	0.00354903	FOXP3/PDE4D/TNFRSF21/IL1RAP	4
GO:0048008	platelet-derived growth factor receptor signaling pathway	6/263	58/18903	0.000151273	0.00471419	0.00355486	ABL1/SMPD3/VEGFA/NR4A3/CSRNP1/TIPARP	6
GO:0007254	JNK cascade	10/263	172/18903	0.000152283	0.00471419	0.00355486	FLT4/TRAF1/TRAF4/NFKB1/IL1B/EDAR/DUSP10/PTGER4/TRIB1/PER1	10
GO:0002705	positive regulation of leukocyte mediated immunity	9/263	140/18903	0.000152879	0.00471419	0.00355486	FOXP3/TFRC/IL1B/ZBTB1/TICAM1/NLRP3/DDX21/CD55/ARID5A	9
GO:0014074	response to purine-containing compound	9/263	142/18903	0.000170211	0.00520597	0.00392571	SREBF1/PTGS2/EZR/AREG/MMP19/IL1B/FOSL1/THBD/PER1	9
GO:2000319	regulation of T-helper 17 cell differentiation	4/263	21/18903	0.000181902	0.00539956	0.00407169	FOXP3/SMAD7/ZC3H12A/NFKBID	4
GO:0002711	positive regulation of T cell mediated immunity	6/263	60/18903	0.000182821	0.00539956	0.00407169	FOXP3/IL1B/ZBTB1/NLRP3/CD55/ARID5A	6
GO:2000351	regulation of endothelial cell apoptotic process	6/263	60/18903	0.000182821	0.00539956	0.00407169	ICAM1/ABL1/RGCC/CCL2/TNFAIP3/CD248	6
GO:0002456	T cell mediated immunity	8/263	113/18903	0.000183398	0.00539956	0.00407169	FOXP3/ICAM1/SMAD7/IL1B/ZBTB1/NLRP3/CD55/ARID5A	8
GO:0060538	skeletal muscle organ development	10/263	176/18903	0.000183717	0.00539956	0.00407169	SOX8/KLF5/NR4A1/FGFRL1/SKI/NR1D2/PLEC/MAFF/BCL9L/DLL1	10
GO:0001667	ameboidal-type cell migration	18/263	492/18903	0.000194573	0.0056392	0.0042524	SOX8/FLT4/PTGS2/ABL1/LGMN/MMP9/RGCC/VEGFA/NRP2/NR4A1/SNAI1/DUSP10/ZC3H12A/KRT2/CD248/PLEC/IRS2/TMEM201	18
GO:0002824	positive regulation of adaptive immune response based on somatic recombination of immune receptors built from immunoglobulin superfamily domains	8/263	114/18903	0.000194904	0.0056392	0.0042524	FOXP3/TFRC/IL1B/ZBTB1/NLRP3/NFKBID/CD55/ARID5A	8
GO:0006970	response to osmotic stress	7/263	86/18903	0.000196368	0.0056392	0.0042524	PTGS2/RELB/EFHD1/ERRFI1/NLRP3/PLK3/DDX3X	7
GO:0050671	positive regulation of lymphocyte proliferation	9/263	146/18903	0.000209813	0.00597967	0.00450914	FOXP3/TFRC/IL1B/TNFSF9/TICAM1/SLC7A1/GPR183/IRS2/CD55	9
GO:0043409	negative regulation of MAPK cascade	10/263	181/18903	0.000230526	0.0065206	0.00491704	EZR/ABL1/EPHA4/ERRFI1/DUSP4/IL1B/DUSP10/DUSP2/PER1/DUSP8	10
GO:0031663	lipopolysaccharide-mediated signaling pathway	6/263	63/18903	0.000239645	0.00672794	0.00507339	CCL2/TNFAIP3/IL1B/TICAM1/TRIB1/CD55	6
GO:0002709	regulation of T cell mediated immunity	7/263	89/18903	0.000243074	0.00673946	0.00508208	FOXP3/SMAD7/IL1B/ZBTB1/NLRP3/CD55/ARID5A	7
GO:0032946	positive regulation of mononuclear cell proliferation	9/263	149/18903	0.000244301	0.00673946	0.00508208	FOXP3/TFRC/IL1B/TNFSF9/TICAM1/SLC7A1/GPR183/IRS2/CD55	9
GO:1901653	cellular response to peptide	15/263	373/18903	0.00024543	0.00673946	0.00508208	SREBF1/ICAM1/LGMN/SMPD3/NFKB1/EPHA4/ERRFI1/NR4A3/NR4A1/IL1B/NR4A2/SLC25A33/BAIAP2/SOCS1/IRS2	15
GO:0043122	regulation of I-kappaB kinase/NF-kappaB signaling	12/263	255/18903	0.000250883	0.0068393	0.00515737	TRAF1/TFRC/TRAF4/ABL1/CTH/TNFAIP3/IL1B/TICAM1/EDAR/ZC3H12A/DDX21/PER1	12
GO:0051591	response to cAMP	7/263	90/18903	0.000260491	0.00705012	0.00531635	SREBF1/EZR/AREG/MMP19/FOSL1/THBD/PER1	7
GO:0050728	negative regulation of inflammatory response	10/263	184/18903	0.000263137	0.00707087	0.00533199	FOXP3/NFKB1/PROC/TNFAIP3/LDLR/DUSP10/NLRP3/PTGER4/NR1D2/METRNL	10
GO:0002821	positive regulation of adaptive immune response	8/263	120/18903	0.000277064	0.00739231	0.00557438	FOXP3/TFRC/IL1B/ZBTB1/NLRP3/NFKBID/CD55/ARID5A	8
GO:0043434	response to peptide hormone	16/263	421/18903	0.000289105	0.00765923	0.00577566	SREBF1/PTGS2/NFKB1/AREG/ERRFI1/NR4A3/CRY2/NR4A1/IL1B/JUND/NR4A2/KBTBD2/SLC25A33/BAIAP2/SOCS1/IRS2	16
GO:0001933	negative regulation of protein phosphorylation	14/263	338/18903	0.000292345	0.00769091	0.00579955	ABL1/SMAD7/PDE4D/ERRFI1/TNFAIP3/PMEPA1/IL1B/DUSP10/ZC3H12A/DDIT4/TRIB1/PLEC/MYADM/SOCS1	14
GO:0060537	muscle tissue development	16/263	422/18903	0.000296813	0.00771152	0.00581509	SOX8/ABL1/SMAD7/KLF5/VEGFA/NR4A1/KDM6B/SIK1/SKI/LMNA/TIPARP/NR1D2/PLEC/MAFF/BCL9L/DLL1	16
GO:0010944	negative regulation of transcription by competitive promoter binding	3/263	10/18903	0.000297228	0.00771152	0.00581509	SMAD7/KDM2A/DACH1	3
GO:0062012	regulation of small molecule metabolic process	14/263	339/18903	0.000301215	0.00776144	0.00585273	SREBF1/PTGS2/ACACB/SEC14L2/NFKB1/NR4A3/SNAI1/IL1B/LDLR/SIK1/FOXK1/MIDN/DDIT4/IRS2	14
GO:0002699	positive regulation of immune effector process	12/263	261/18903	0.000310119	0.00791818	0.00597092	FOXP3/TFRC/SLC7A5/NR4A3/IL1B/ZBTB1/TICAM1/NLRP3/DDX21/NFKBID/CD55/ARID5A	12
GO:0045622	regulation of T-helper cell differentiation	5/263	43/18903	0.000313612	0.00791818	0.00597092	FOXP3/SMAD7/NLRP3/ZC3H12A/NFKBID	5
GO:0097009	energy homeostasis	5/263	43/18903	0.000313612	0.00791818	0.00597092	ACACB/NR4A3/NR1D2/METRNL/DLL1	5
GO:0070301	cellular response to hydrogen peroxide	7/263	93/18903	0.000318849	0.00799673	0.00603016	ABL1/SMPD3/PPIF/TNFAIP3/NR4A3/KDM6B/NET1	7
GO:0033157	regulation of intracellular protein transport	11/263	225/18903	0.000327074	0.0081487	0.00614476	USP36/SREBF1/PTGS2/DNAJC27/IL1B/BAG3/TAMALIN/ZC3H12A/TCAF2/PLK3/CDK5R1	11
GO:0048511	rhythmic process	13/263	302/18903	0.000332184	0.00822156	0.0061997	SREBF1/CREM/RELB/NAMPT/CRY2/MMP19/JUND/SIK1/PTX3/KDM2A/NR1D2/CDK5R1/PER1	13
GO:0010506	regulation of autophagy	14/263	344/18903	0.000349114	0.00854607	0.0064444	USP36/SREBF1/TP53INP2/ABL1/SLC7A5/ATG2A/TICAM1/MCL1/BAG3/ZC3H12A/FOXK1/PLK3/DDIT3/CDK5R1	14
GO:0072538	T-helper 17 type immune response	5/263	44/18903	0.000349839	0.00854607	0.0064444	FOXP3/SMAD7/ZC3H12A/NFKBID/ARID5A	5
GO:0030323	respiratory tube development	10/263	191/18903	0.000354505	0.00860418	0.00648823	FLT4/JMJD6/SREBF1/TRAF4/SMPD3/HECA/VEGFA/ERRFI1/LTBP3/ATXN1L	10
GO:0046651	lymphocyte proliferation	13/263	305/18903	0.000365062	0.0088036	0.0066386	FOXP3/TFRC/ABL1/IL1B/TNFSF9/TICAM1/LRRC32/SLC7A1/ARMC5/TNFRSF21/GPR183/IRS2/CD55	13
GO:0051091	positive regulation of DNA-binding transcription factor activity	12/263	266/18903	0.000368171	0.00882204	0.00665251	TRAF1/TFRC/RGCC/VEGFA/CTH/IL1B/TICAM1/JMY/NLRP3/DDIT3/FOSL1/IL1RAP	12
GO:0019216	regulation of lipid metabolic process	14/263	347/18903	0.000380875	0.00906868	0.00683849	SREBF1/PTGS2/ACACB/SEC14L2/NFKB1/NR4A3/SNAI1/IL1B/BCL11B/LDLR/ARMC5/SIK1/NR1D2/IRS2	14
GO:0070661	leukocyte proliferation	14/263	348/18903	0.000391997	0.00927479	0.00699391	FOXP3/TFRC/ABL1/TNFAIP3/IL1B/TNFSF9/TICAM1/LRRC32/SLC7A1/ARMC5/TNFRSF21/GPR183/IRS2/CD55	14
GO:2000320	negative regulation of T-helper 17 cell differentiation	3/263	11/18903	0.000404491	0.00951059	0.00717173	FOXP3/SMAD7/ZC3H12A	3
GO:0070663	regulation of leukocyte proliferation	12/263	269/18903	0.00040723	0.00951553	0.00717545	FOXP3/TFRC/TNFAIP3/IL1B/TNFSF9/TICAM1/LRRC32/SLC7A1/TNFRSF21/GPR183/IRS2/CD55	12
GO:0032872	regulation of stress-activated MAPK cascade	10/263	195/18903	0.000417658	0.00969894	0.00731376	FLT4/TRAF1/TRAF4/EZR/VEGFA/IL1B/EDAR/DUSP10/ZC3H12A/PER1	10
GO:0002726	positive regulation of T cell cytokine production	4/263	26/18903	0.000430201	0.0098426	0.00742209	IL1B/NLRP3/CD55/ARID5A	4
GO:0046639	negative regulation of alpha-beta T cell differentiation	4/263	26/18903	0.000430201	0.0098426	0.00742209	FOXP3/SMAD7/ZC3H12A/SOCS1	4
GO:0085029	extracellular matrix assembly	5/263	46/18903	0.000431693	0.0098426	0.00742209	PHLDB1/RGCC/SMPD3/LTBP3/LAMB3	5
GO:0007369	gastrulation	10/263	196/18903	0.000434829	0.00985438	0.00743097	PHLDB1/MMP9/NR4A3/DUSP4/SNAI1/KDM6B/ARMC5/DUSP2/MYADM/LAMB3	10
GO:0032943	mononuclear cell proliferation	13/263	312/18903	0.000452712	0.0101982	0.00769025	FOXP3/TFRC/ABL1/IL1B/TNFSF9/TICAM1/LRRC32/SLC7A1/ARMC5/TNFRSF21/GPR183/IRS2/CD55	13
GO:2001237	negative regulation of extrinsic apoptotic signaling pathway	7/263	99/18903	0.000466934	0.010456	0.00788464	ICAM1/TNFAIP3/IL1B/MCL1/ITPRIP/LMNA/DDX3X	7
GO:0070302	regulation of stress-activated protein kinase signaling cascade	10/263	198/18903	0.000470936	0.0104832	0.00790516	FLT4/TRAF1/TRAF4/EZR/VEGFA/IL1B/EDAR/DUSP10/ZC3H12A/PER1	10
GO:0048286	lung alveolus development	5/263	47/18903	0.000477657	0.0105703	0.0079708	FLT4/SMPD3/ERRFI1/LTBP3/ATXN1L	5
GO:0007519	skeletal muscle tissue development	9/263	164/18903	0.000495034	0.0107386	0.00809771	SOX8/KLF5/NR4A1/SKI/NR1D2/PLEC/MAFF/BCL9L/DLL1	9
GO:0070372	regulation of ERK1 and ERK2 cascade	13/263	315/18903	0.000495412	0.0107386	0.00809771	FLT4/ICAM1/EZR/ABL1/FAM83D/CCL2/DNAJC27/EPHA4/ERRFI1/DUSP4/IL1B/DUSP10/GPR183	13
GO:0035914	skeletal muscle cell differentiation	6/263	72/18903	0.000496567	0.0107386	0.00809771	SOX8/KLF5/NR4A1/NR1D2/MAFF/BCL9L	6
GO:0032753	positive regulation of interleukin-4 production	4/263	27/18903	0.000499534	0.0107386	0.00809771	FOXP3/SLC7A5/NLRP3/IL1RAP	4
GO:1903055	positive regulation of extracellular matrix organization	4/263	27/18903	0.000499534	0.0107386	0.00809771	PHLDB1/FSCN1/ABL1/RGCC	4
GO:2001243	negative regulation of intrinsic apoptotic signaling pathway	7/263	101/18903	0.000526947	0.0110802	0.00835535	PLAUR/PTGS2/MMP9/PPIF/SNAI1/MCL1/DDX3X	7
GO:0032620	interleukin-17 production	5/263	48/18903	0.000527209	0.0110802	0.00835535	FOXP3/OSM/SLC7A5/DDIT3/ARID5A	5
GO:0032660	regulation of interleukin-17 production	5/263	48/18903	0.000527209	0.0110802	0.00835535	FOXP3/OSM/SLC7A5/DDIT3/ARID5A	5
GO:0045581	negative regulation of T cell differentiation	5/263	48/18903	0.000527209	0.0110802	0.00835535	FOXP3/SMAD7/ZC3H12A/SOCS1/NRARP	5
GO:2000317	negative regulation of T-helper 17 type immune response	3/263	12/18903	0.000533786	0.011116	0.00838233	FOXP3/SMAD7/ZC3H12A	3
GO:0071260	cellular response to mechanical stimulus	6/263	73/18903	0.000534821	0.011116	0.00838233	PTGS2/NFKB1/IL1B/BAG3/PTGER4/PLEC	6
GO:0030198	extracellular matrix organization	13/263	318/18903	0.000541478	0.0111831	0.00843291	PHLDB1/BCL3/FSCN1/ABL1/MMP9/RGCC/SMPD3/NID1/MMP19/PTX3/LTBP3/LAMB3/ATXN1L	13
GO:0050670	regulation of lymphocyte proliferation	11/263	239/18903	0.000543993	0.0111831	0.00843291	FOXP3/TFRC/IL1B/TNFSF9/TICAM1/LRRC32/SLC7A1/TNFRSF21/GPR183/IRS2/CD55	11
GO:0043062	extracellular structure organization	13/263	319/18903	0.000557618	0.0113559	0.00856326	PHLDB1/BCL3/FSCN1/ABL1/MMP9/RGCC/SMPD3/NID1/MMP19/PTX3/LTBP3/LAMB3/ATXN1L	13
GO:0008630	intrinsic apoptotic signaling pathway in response to DNA damage	7/263	102/18903	0.000559172	0.0113559	0.00856326	BCL3/ABL1/SNAI1/SKIL/MCL1/HIPK1/DDIT4	7
GO:0030595	leukocyte chemotaxis	11/263	240/18903	0.000563246	0.0113559	0.00856326	LGMN/CCL2/VEGFA/CXCR4/IL1B/SBDS/NINJ1/NBL1/GPR183/PLEC/PDE4B	11
GO:0070665	positive regulation of leukocyte proliferation	9/263	167/18903	0.000564476	0.0113559	0.00856326	FOXP3/TFRC/IL1B/TNFSF9/TICAM1/SLC7A1/GPR183/IRS2/CD55	9
GO:0008544	epidermis development	14/263	362/18903	0.000579386	0.0115939	0.00874269	FOSL2/ERRFI1/SNAI1/BCL11B/EMP1/EDAR/NAB2/KRT2/PLEC/MAFF/PDZD7/LAMB3/DLL1/MAFB	14
GO:0002703	regulation of leukocyte mediated immunity	11/263	241/18903	0.000583066	0.0116058	0.00875167	FOXP3/TFRC/ICAM1/SMAD7/IL1B/ZBTB1/TICAM1/NLRP3/DDX21/CD55/ARID5A	11
GO:0045229	external encapsulating structure organization	13/263	321/18903	0.000591121	0.0117042	0.00882587	PHLDB1/BCL3/FSCN1/ABL1/MMP9/RGCC/SMPD3/NID1/MMP19/PTX3/LTBP3/LAMB3/ATXN1L	13
GO:0032944	regulation of mononuclear cell proliferation	11/263	243/18903	0.000624454	0.0122995	0.00927475	FOXP3/TFRC/IL1B/TNFSF9/TICAM1/LRRC32/SLC7A1/TNFRSF21/GPR183/IRS2/CD55	11
GO:1902041	regulation of extrinsic apoptotic signaling pathway via death domain receptors	5/263	50/18903	0.000637788	0.0124967	0.00942345	ICAM1/TNFAIP3/SKIL/ITPRIP/DDX3X	5
GO:0010631	epithelial cell migration	14/263	366/18903	0.000645198	0.0125763	0.00948355	FLT4/PTGS2/ABL1/LGMN/MMP9/RGCC/VEGFA/NRP2/NR4A1/SNAI1/DUSP10/ZC3H12A/KRT2/IRS2	14
GO:0032530	regulation of microvillus organization	3/263	13/18903	0.000686805	0.0133183	0.0100431	FSCN1/EZR/KLF5	3
GO:1903034	regulation of response to wounding	9/263	172/18903	0.000697839	0.0133413	0.0100604	TNFRSF12A/PLAUR/PTPRS/PROC/EPHA4/TNFAIP3/CXCR4/PLAU/THBD	9
GO:2001242	regulation of intrinsic apoptotic signaling pathway	9/263	172/18903	0.000697839	0.0133413	0.0100604	PLAUR/PTGS2/MMP9/PPIF/SNAI1/SKIL/MCL1/DDIT3/DDX3X	9
GO:0090132	epithelium migration	14/263	369/18903	0.000698626	0.0133413	0.0100604	FLT4/PTGS2/ABL1/LGMN/MMP9/RGCC/VEGFA/NRP2/NR4A1/SNAI1/DUSP10/ZC3H12A/KRT2/IRS2	14
GO:0045732	positive regulation of protein catabolic process	10/263	209/18903	0.00071695	0.0136221	0.0102721	EZR/SMAD7/RNF19B/TNFAIP3/IL1B/LDLR/NKD1/TIPARP/TRIB1/PLK3	10
GO:0071496	cellular response to external stimulus	13/263	328/18903	0.000722105	0.0136511	0.010294	SREBF1/PTGS2/SLC7A5/NFKB1/IL1B/SIK1/BAG3/JMY/NR4A2/ZC3H12A/PTGER4/FOSL1/PLEC	13
GO:0050727	regulation of inflammatory response	15/263	414/18903	0.000728764	0.013708	0.0103369	FOXP3/PTGS2/OSM/MMP9/NFKB1/PROC/TNFAIP3/IL1B/LDLR/NINJ1/DUSP10/NLRP3/PTGER4/NR1D2/METRNL	15
GO:0050852	T cell receptor signaling pathway	8/263	139/18903	0.000740634	0.0137389	0.0103602	FOXP3/EZR/ABL1/PDE4D/TNFRSF21/ZC3H12A/NFKBID/PDE4B	8
GO:0010717	regulation of epithelial to mesenchymal transition	7/263	107/18903	0.000744586	0.0137389	0.0103602	PHLDB1/SMAD7/RGCC/EPHA4/SNAI1/IL1B/BCL9L	7
GO:0014013	regulation of gliogenesis	7/263	107/18903	0.000744586	0.0137389	0.0103602	SOX8/SLC7A5/CXCR4/IL1B/LDLR/DUSP10/SKI	7
GO:0034599	cellular response to oxidative stress	12/263	288/18903	0.00074501	0.0137389	0.0103602	ABL1/MMP9/ADNP2/SMPD3/PPIF/TNFAIP3/NR4A3/KDM6B/MCL1/NR4A2/ZC3H12A/NET1	12
GO:0072539	T-helper 17 cell differentiation	4/263	30/18903	0.000754926	0.013843	0.0104387	FOXP3/SMAD7/ZC3H12A/NFKBID	4
GO:0043154	negative regulation of cysteine-type endopeptidase activity involved in apoptotic process	6/263	78/18903	0.000761695	0.013843	0.0104387	PLAUR/PTGS2/MMP9/VEGFA/NR4A1/DDX3X	6
GO:0070373	negative regulation of ERK1 and ERK2 cascade	6/263	78/18903	0.000761695	0.013843	0.0104387	EZR/ABL1/EPHA4/ERRFI1/DUSP4/DUSP10	6
GO:0009612	response to mechanical stimulus	10/263	211/18903	0.000771419	0.0138855	0.0104708	PTGS2/NFKB1/CXCR4/IL1B/JUND/BAG3/PTGER4/FOSL1/PLEC/PDZD7	10
GO:0060541	respiratory system development	10/263	211/18903	0.000771419	0.0138855	0.0104708	FLT4/JMJD6/SREBF1/SMPD3/VEGFA/ERRFI1/FGFRL1/SKI/LTBP3/ATXN1L	10
GO:1902106	negative regulation of leukocyte differentiation	7/263	108/18903	0.000786911	0.0140969	0.0106302	FOXP3/SMAD7/ZC3H12A/TRIB1/SOCS1/NRARP/MAFB	7
GO:0090130	tissue migration	14/263	374/18903	0.000796001	0.0141922	0.010702	FLT4/PTGS2/ABL1/LGMN/MMP9/RGCC/VEGFA/NRP2/NR4A1/SNAI1/DUSP10/ZC3H12A/KRT2/IRS2	14
GO:0042098	T cell proliferation	10/263	212/18903	0.000799906	0.0141946	0.0107038	FOXP3/TFRC/ABL1/IL1B/TNFSF9/LRRC32/SLC7A1/ARMC5/TNFRSF21/CD55	10
GO:0002460	adaptive immune response based on somatic recombination of immune receptors built from immunoglobulin superfamily domains	14/263	375/18903	0.000816793	0.0144262	0.0108785	FOXP3/BCL3/TFRC/ICAM1/SMAD7/RELB/TNFAIP3/IL1B/ZBTB1/NLRP3/ZC3H12A/NFKBID/CD55/ARID5A	14
GO:0010634	positive regulation of epithelial cell migration	9/263	176/18903	0.000822146	0.0144529	0.0108986	FLT4/PTGS2/ABL1/LGMN/MMP9/VEGFA/NRP2/ZC3H12A/IRS2	9
GO:0006383	transcription by RNA polymerase III	5/263	53/18903	0.000835083	0.014612	0.0110186	SNAPC1/ELL/GTF3C4/DDX21/NAB2	5
GO:0038061	NIK/NF-kappaB signaling	8/263	142/18903	0.000851632	0.0148326	0.0111849	BCL3/TRAF4/RELB/IL1B/EDAR/NLRP3/ZC3H12A/DDX3X	8
GO:1902042	negative regulation of extrinsic apoptotic signaling pathway via death domain receptors	4/263	31/18903	0.000857371	0.0148637	0.0112084	ICAM1/TNFAIP3/ITPRIP/DDX3X	4
GO:0030213	hyaluronan biosynthetic process	3/263	14/18903	0.000865156	0.0149299	0.0112583	SMPD3/NFKB1/IL1B	3
GO:0034612	response to tumor necrosis factor	11/263	254/18903	0.000898363	0.0154062	0.0116175	TRAF1/PTGS2/SMPD3/CCL2/NFKB1/TNFAIP3/PLVAP/TNFRSF21/ZFP36L2/HIPK1/ZC3H12A	11
GO:0032386	regulation of intracellular transport	13/263	336/18903	0.000900948	0.0154062	0.0116175	USP36/SREBF1/PTGS2/EZR/DNAJC27/REEP6/IL1B/BAG3/TAMALIN/ZC3H12A/TCAF2/PLK3/CDK5R1	13
GO:0070482	response to oxygen levels	13/263	337/18903	0.000925714	0.0157545	0.0118801	TFRC/PTGS2/RGCC/SLC7A5/VEGFA/EPHA4/CXCR4/PLAU/JUND/NR4A2/LMNA/DDIT4/PLK3	13
GO:0007422	peripheral nervous system development	6/263	81/18903	0.000929692	0.0157545	0.0118801	SOX8/PMP22/GSTM3/SKI/NAB2/PLEC	6
GO:0001666	response to hypoxia	12/263	296/18903	0.000944939	0.0159411	0.0120208	TFRC/PTGS2/RGCC/VEGFA/EPHA4/CXCR4/PLAU/JUND/NR4A2/LMNA/DDIT4/PLK3	12
GO:0048708	astrocyte differentiation	6/263	82/18903	0.000991591	0.0166534	0.012558	SOX8/ABL1/EPHA4/IL1B/LDLR/DLL1	6
GO:0016570	histone modification	16/263	474/18903	0.00103621	0.0173255	0.0130648	FOXP3/USP36/JMJD6/SREBF1/DOT1L/VEGFA/GTF3C4/KDM6B/SETD7/SKI/LMNA/DDX21/CHD3/KDM2A/PER1/ARID5A	16
GO:0046890	regulation of lipid biosynthetic process	9/263	182/18903	0.00104189	0.0173434	0.0130783	SREBF1/PTGS2/SEC14L2/NFKB1/SNAI1/IL1B/LDLR/ARMC5/SIK1	9
GO:2000630	positive regulation of miRNA metabolic process	5/263	56/18903	0.00107462	0.0178093	0.0134296	SREBF1/KLF5/NFKB1/ZC3H12A/FOSL1	5
GO:1903707	negative regulation of hemopoiesis	7/263	114/18903	0.0010824	0.0178596	0.0134675	FOXP3/SMAD7/ZC3H12A/TRIB1/SOCS1/NRARP/MAFB	7
GO:0050866	negative regulation of cell activation	10/263	221/18903	0.00109741	0.0180282	0.0135947	FOXP3/SMAD7/TNFAIP3/LDLR/LRRC32/TNFRSF21/ZC3H12A/THBD/SOCS1/NRARP	10
GO:0051051	negative regulation of transport	16/263	479/18903	0.00115558	0.0188871	0.0142423	SREBF1/PTGS2/OSM/MMP9/PPIF/NFKB1/CRY2/IL1B/BAG3/RAB11FIP1/RRAD/MIDN/TCAF2/GPR35/IRS2/PIM3	16
GO:0008347	glial cell migration	5/263	57/18903	0.00116475	0.0188871	0.0142423	ZMIZ1/CCL2/EPHA4/GPR183/CDK5R1	5
GO:1903053	regulation of extracellular matrix organization	5/263	57/18903	0.00116475	0.0188871	0.0142423	PHLDB1/FSCN1/ABL1/RGCC/NID1	5
GO:0008625	extrinsic apoptotic signaling pathway via death domain receptors	6/263	85/18903	0.00119642	0.0193173	0.0145668	ICAM1/TNFAIP3/SKIL/ITPRIP/BAG3/DDX3X	6
GO:0050673	epithelial cell proliferation	16/263	481/18903	0.00120648	0.0193965	0.0146265	FLT4/RGCC/CCL2/AREG/VEGFA/ERRFI1/NRP2/TNFAIP3/NR4A3/NR4A1/BCL11B/DUSP10/KRT2/IRS2/NRARP/DACH1	16
GO:0034614	cellular response to reactive oxygen species	8/263	150/18903	0.00121401	0.0194345	0.0146552	ABL1/MMP9/SMPD3/PPIF/TNFAIP3/NR4A3/KDM6B/NET1	8
GO:0007517	muscle organ development	13/263	348/18903	0.00123798	0.0197342	0.0148811	SOX8/SPEG/SMAD7/KLF5/NR4A1/FGFRL1/SKI/FOXK1/NR1D2/PLEC/MAFF/BCL9L/DLL1	13
GO:0045766	positive regulation of angiogenesis	9/263	187/18903	0.00125939	0.0198389	0.0149601	ABL1/VEGFA/CXCR4/IL1B/NINJ1/BTG1/HIPK1/ZC3H12A/DLL1	9
GO:1904018	positive regulation of vasculature development	9/263	187/18903	0.00125939	0.0198389	0.0149601	ABL1/VEGFA/CXCR4/IL1B/NINJ1/BTG1/HIPK1/ZC3H12A/DLL1	9
GO:0045620	negative regulation of lymphocyte differentiation	5/263	58/18903	0.00126036	0.0198389	0.0149601	FOXP3/SMAD7/ZC3H12A/SOCS1/NRARP	5
GO:0042113	B cell activation	13/263	350/18903	0.00130326	0.0200214	0.0150977	FOXP3/BCL3/TFRC/ABL1/TNFAIP3/ZBTB1/TICAM1/TNFRSF21/ZFP36L2/IRF2BP2/GPR183/IRS2/DLL1	13
GO:0030522	intracellular receptor signaling pathway	11/263	266/18903	0.00130379	0.0200214	0.0150977	SREBF1/ZMIZ1/SLC15A3/TNFAIP3/NR4A3/CRY2/NR4A1/PMEPA1/NR4A2/NR1D2/PER1	11
GO:0030033	microvillus assembly	3/263	16/18903	0.00130389	0.0200214	0.0150977	FSCN1/EZR/KLF5	3
GO:0034349	glial cell apoptotic process	3/263	16/18903	0.00130389	0.0200214	0.0150977	CCL2/TNFRSF21/DLL1	3
GO:0042795	snRNA transcription by RNA polymerase II	3/263	16/18903	0.00130389	0.0200214	0.0150977	SNAPC1/ELL/ELL2	3
GO:2000095	regulation of Wnt signaling pathway, planar cell polarity pathway	3/263	16/18903	0.00130389	0.0200214	0.0150977	ABL1/NKD1/ZNRF3	3
GO:0007162	negative regulation of cell adhesion	12/263	308/18903	0.00132729	0.0202334	0.0152576	FOXP3/ABL1/SMAD7/RGCC/VEGFA/EPHA4/LRRC32/TNFRSF21/ZC3H12A/MYADM/SOCS1/NRARP	12
GO:0010232	vascular transport	6/263	87/18903	0.00134997	0.0202334	0.0152576	SLC2A3/TFRC/SLC7A5/SLC5A6/SLC7A1/SLC16A1	6
GO:0019915	lipid storage	6/263	87/18903	0.00134997	0.0202334	0.0152576	SREBF1/ACACB/NFKB1/CRY2/IL1B/ZC3H12A	6
GO:0048145	regulation of fibroblast proliferation	6/263	87/18903	0.00134997	0.0202334	0.0152576	FOSL2/ABL1/ZMIZ1/SKI/CD248/DACH1	6
GO:0099175	regulation of postsynapse organization	6/263	87/18903	0.00134997	0.0202334	0.0152576	LZTS3/EPHA4/NRP2/BAIAP2/CDK5R1/IL1RAP	6
GO:0150104	transport across blood-brain barrier	6/263	87/18903	0.00134997	0.0202334	0.0152576	SLC2A3/TFRC/SLC7A5/SLC5A6/SLC7A1/SLC16A1	6
GO:0036293	response to decreased oxygen levels	12/263	309/18903	0.00136422	0.0203658	0.0153574	TFRC/PTGS2/RGCC/VEGFA/EPHA4/CXCR4/PLAU/JUND/NR4A2/LMNA/DDIT4/PLK3	12
GO:0002708	positive regulation of lymphocyte mediated immunity	7/263	119/18903	0.00138982	0.020666	0.0155838	FOXP3/TFRC/IL1B/ZBTB1/NLRP3/CD55/ARID5A	7
GO:0002312	B cell activation involved in immune response	6/263	88/18903	0.00143217	0.0212119	0.0159954	FOXP3/BCL3/TFRC/ABL1/GPR183/DLL1	6
GO:0003018	vascular process in circulatory system	11/263	270/18903	0.00146841	0.0216634	0.0163359	SLC2A3/TFRC/PTGS2/ABL1/SLC7A5/VEGFA/PLVAP/SLC5A6/SLC7A1/SLC16A1/PLEC	11
GO:1901550	regulation of endothelial cell development	3/263	17/18903	0.0015671	0.0229395	0.0172982	VEGFA/PROC/IL1B	3
GO:1903140	regulation of establishment of endothelial barrier	3/263	17/18903	0.0015671	0.0229395	0.0172982	VEGFA/PROC/IL1B	3
GO:0043112	receptor metabolic process	5/263	61/18903	0.00158207	0.0230687	0.0173956	LGMN/LDLR/LMTK2/ZNRF3/GPRASP1	5
GO:0010586	miRNA metabolic process	6/263	90/18903	0.00160796	0.0233557	0.017612	SREBF1/KLF5/NFKB1/TENT4B/ZC3H12A/FOSL1	6
GO:0090316	positive regulation of intracellular protein transport	8/263	157/18903	0.00162344	0.02349	0.0177133	USP36/PTGS2/IL1B/BAG3/ZC3H12A/TCAF2/PLK3/CDK5R1	8
GO:0071356	cellular response to tumor necrosis factor	10/263	234/18903	0.00168154	0.0242374	0.0182769	TRAF1/SMPD3/CCL2/NFKB1/TNFAIP3/PLVAP/TNFRSF21/ZFP36L2/HIPK1/ZC3H12A	10
GO:0045428	regulation of nitric oxide biosynthetic process	5/263	62/18903	0.0017016	0.0243425	0.0183561	PTGS2/IL1B/TICAM1/PTX3/ZC3H12A	5
GO:2000117	negative regulation of cysteine-type endopeptidase activity	6/263	91/18903	0.00170177	0.0243425	0.0183561	PLAUR/PTGS2/MMP9/VEGFA/NR4A1/DDX3X	6
GO:0060326	cell chemotaxis	12/263	319/18903	0.00178259	0.025402	0.0191551	LGMN/CCL2/VEGFA/CXCR4/NR4A1/IL1B/SBDS/NINJ1/NBL1/GPR183/PLEC/PDE4B	12
GO:0009791	post-embryonic development	6/263	92/18903	0.00179969	0.0254527	0.0191933	ABL1/VEGFA/BCL11B/CSRNP1/NR4A2/TIPARP	6
GO:0060996	dendritic spine development	6/263	92/18903	0.00179969	0.0254527	0.0191933	MAPK6/LZTS3/PTPRS/EPHA4/BAIAP2/CDK5R1	6
GO:0030514	negative regulation of BMP signaling pathway	5/263	63/18903	0.00182763	0.0257512	0.0194184	ABL1/SMAD7/SKIL/SKI/NBL1	5
GO:0009615	response to virus	14/263	409/18903	0.00185299	0.0258316	0.0194791	FOXP3/BCL3/NFKB1/TNFAIP3/CXCR4/IL1B/TICAM1/ARMC5/NLRP3/ZC3H12A/DDX21/DDIT4/FOSL1/DDX3X	14
GO:0042692	muscle cell differentiation	14/263	409/18903	0.00185299	0.0258316	0.0194791	SPEG/KLF5/VEGFA/CTH/NID1/NINJ1/KDM6B/RBM38/SIK1/OBSCN/SKI/LMNA/PLEC/DLL1	14
GO:0045623	negative regulation of T-helper cell differentiation	3/263	18/18903	0.0018613	0.0258316	0.0194791	FOXP3/SMAD7/ZC3H12A	3
GO:0051917	regulation of fibrinolysis	3/263	18/18903	0.0018613	0.0258316	0.0194791	PLAUR/PLAU/THBD	3
GO:0002695	negative regulation of leukocyte activation	9/263	198/18903	0.00186768	0.0258316	0.0194791	FOXP3/SMAD7/TNFAIP3/LDLR/LRRC32/TNFRSF21/ZC3H12A/SOCS1/NRARP	9
GO:0051960	regulation of nervous system development	15/263	456/18903	0.00189831	0.0261591	0.019726	SOX8/SLC7A5/PTPRS/VEGFA/EPHA4/CXCR4/IL1B/LDLR/SKIL/DUSP10/TNFRSF21/SKI/BAIAP2/IL1RAP/DLL1	15
GO:0032388	positive regulation of intracellular transport	9/263	199/18903	0.00193294	0.0265391	0.0200126	USP36/PTGS2/EZR/IL1B/BAG3/ZC3H12A/TCAF2/PLK3/CDK5R1	9
GO:1903035	negative regulation of response to wounding	6/263	94/18903	0.00200827	0.0274731	0.0207169	PLAUR/PTPRS/PROC/EPHA4/PLAU/THBD	6
GO:0001704	formation of primary germ layer	7/263	127/18903	0.00201907	0.0275207	0.0207528	MMP9/DUSP4/SNAI1/KDM6B/ARMC5/DUSP2/LAMB3	7
GO:0050678	regulation of epithelial cell proliferation	14/263	414/18903	0.00207192	0.0281393	0.0212192	FLT4/RGCC/CCL2/AREG/VEGFA/ERRFI1/NRP2/TNFAIP3/NR4A3/NR4A1/BCL11B/DUSP10/IRS2/NRARP	14
GO:0032613	interleukin-10 production	5/263	65/18903	0.00210001	0.0282151	0.0212764	FOXP3/BCL3/CD83/TNFRSF21/DLL1	5
GO:0032653	regulation of interleukin-10 production	5/263	65/18903	0.00210001	0.0282151	0.0212764	FOXP3/BCL3/CD83/TNFRSF21/DLL1	5
GO:0080164	regulation of nitric oxide metabolic process	5/263	65/18903	0.00210001	0.0282151	0.0212764	PTGS2/IL1B/TICAM1/PTX3/ZC3H12A	5
GO:0050868	negative regulation of T cell activation	7/263	128/18903	0.00211107	0.0282629	0.0213124	FOXP3/SMAD7/LRRC32/TNFRSF21/ZC3H12A/SOCS1/NRARP	7
GO:0032088	negative regulation of NF-kappaB transcription factor activity	6/263	95/18903	0.00211917	0.0282706	0.0213182	FOXP3/BCL3/TNFAIP3/NLRP3/ZC3H12A/DDIT3	6
GO:0030856	regulation of epithelial cell differentiation	8/263	164/18903	0.00213528	0.0283849	0.0214045	MMP9/VEGFA/PROC/ERRFI1/IL1B/BTG1/MAFF/DLL1	8
GO:0009301	snRNA transcription	3/263	19/18903	0.00218772	0.0286767	0.0216244	SNAPC1/ELL/ELL2	3
GO:0035743	CD4-positive, alpha-beta T cell cytokine production	3/263	19/18903	0.00218772	0.0286767	0.0216244	IL1B/NLRP3/ARID5A	3
GO:0090036	regulation of protein kinase C signaling	3/263	19/18903	0.00218772	0.0286767	0.0216244	FLT4/VEGFA/MYADM	3
GO:0099563	modification of synaptic structure	3/263	19/18903	0.00218772	0.0286767	0.0216244	ABL1/EPHA4/BAIAP2	3
GO:0002443	leukocyte mediated immunity	15/263	463/18903	0.00219712	0.0286999	0.0216419	FOXP3/BCL3/TFRC/ICAM1/SMAD7/RNF19B/NR4A3/IL1B/ZBTB1/TICAM1/ULBP2/NLRP3/DDX21/CD55/ARID5A	15
GO:0006606	protein import into nucleus	8/263	165/18903	0.00221772	0.0288688	0.0217693	BCL3/PTGS2/FAM53C/CRY2/BAG3/LMNA/ZC3H12A/FAM53A	8
GO:0019217	regulation of fatty acid metabolic process	6/263	96/18903	0.00223463	0.0289885	0.0218596	SREBF1/PTGS2/ACACB/NR4A3/IL1B/IRS2	6
GO:0045682	regulation of epidermis development	5/263	66/18903	0.00224677	0.0290459	0.0219029	ERRFI1/NAB2/KRT2/MAFF/DLL1	5
GO:0045923	positive regulation of fatty acid metabolic process	4/263	40/18903	0.00225806	0.0290919	0.0219376	PTGS2/NR4A3/IL1B/IRS2	4
GO:0051250	negative regulation of lymphocyte activation	8/263	166/18903	0.00230265	0.0294919	0.0222392	FOXP3/SMAD7/TNFAIP3/LRRC32/TNFRSF21/ZC3H12A/SOCS1/NRARP	8
GO:0032874	positive regulation of stress-activated MAPK cascade	7/263	130/18903	0.00230479	0.0294919	0.0222392	FLT4/TRAF1/TRAF4/VEGFA/IL1B/EDAR/ZC3H12A	7
GO:0030888	regulation of B cell proliferation	5/263	67/18903	0.00240086	0.0305872	0.0230652	TFRC/TICAM1/TNFRSF21/GPR183/IRS2	5
GO:0010595	positive regulation of endothelial cell migration	7/263	131/18903	0.00240665	0.0305872	0.0230652	FLT4/PTGS2/ABL1/LGMN/VEGFA/NRP2/ZC3H12A	7
GO:0150077	regulation of neuroinflammatory response	4/263	41/18903	0.00247518	0.0313523	0.0236421	PTGS2/MMP9/IL1B/LDLR	4
GO:0050767	regulation of neurogenesis	13/263	377/18903	0.00250397	0.0316051	0.0238327	SOX8/SLC7A5/PTPRS/VEGFA/EPHA4/CXCR4/IL1B/LDLR/SKIL/DUSP10/SKI/BAIAP2/DLL1	13
GO:0070304	positive regulation of stress-activated protein kinase signaling cascade	7/263	132/18903	0.00251194	0.0316051	0.0238327	FLT4/TRAF1/TRAF4/VEGFA/IL1B/EDAR/ZC3H12A	7
GO:0001780	neutrophil homeostasis	3/263	20/18903	0.00254752	0.0317343	0.0239301	ITPKB/GCNT4/PDE4B	3
GO:0042359	vitamin D metabolic process	3/263	20/18903	0.00254752	0.0317343	0.0239301	LGMN/NFKB1/SNAI1	3
GO:0071243	cellular response to arsenic-containing substance	3/263	20/18903	0.00254752	0.0317343	0.0239301	PPIF/ZC3H12A/DDX3X	3
GO:0001837	epithelial to mesenchymal transition	8/263	169/18903	0.00257282	0.0318386	0.0240088	PHLDB1/FAM83D/SMAD7/RGCC/EPHA4/SNAI1/IL1B/BCL9L	8
GO:0051170	import into nucleus	8/263	169/18903	0.00257282	0.0318386	0.0240088	BCL3/PTGS2/FAM53C/CRY2/BAG3/LMNA/ZC3H12A/FAM53A	8
GO:0045216	cell-cell junction organization	9/263	208/18903	0.00260612	0.032145	0.0242399	FSCN1/SMAD7/VEGFA/EPHA4/SNAI1/IL1B/HIPK1/DCHS1/PLEC	9
GO:0045429	positive regulation of nitric oxide biosynthetic process	4/263	42/18903	0.00270622	0.0331638	0.0250081	PTGS2/IL1B/TICAM1/PTX3	4
GO:0010632	regulation of epithelial cell migration	11/263	292/18903	0.00270635	0.0331638	0.0250081	FLT4/PTGS2/ABL1/LGMN/MMP9/RGCC/VEGFA/NRP2/DUSP10/ZC3H12A/IRS2	11
GO:0007623	circadian rhythm	9/263	210/18903	0.00277833	0.0339353	0.0255899	SREBF1/RELB/NAMPT/CRY2/JUND/SIK1/KDM2A/NR1D2/PER1	9
GO:0048762	mesenchymal cell differentiation	10/263	252/18903	0.00288245	0.0350931	0.0264629	SOX8/PHLDB1/FAM83D/SMAD7/RGCC/EPHA4/NRP2/SNAI1/IL1B/BCL9L	10
GO:0048545	response to steroid hormone	12/263	339/18903	0.00293711	0.0354711	0.026748	SREBF1/PTGS2/ZMIZ1/AREG/ERRFI1/NR4A3/CRY2/PMEPA1/ZFP36L2/DDIT4/FOSL1/PER1	12
GO:0007413	axonal fasciculation	3/263	21/18903	0.00294178	0.0354711	0.026748	EPHA4/TNFRSF21/CDK5R1	3
GO:0106030	neuron projection fasciculation	3/263	21/18903	0.00294178	0.0354711	0.026748	EPHA4/TNFRSF21/CDK5R1	3
GO:0032691	negative regulation of interleukin-1 beta production	4/263	43/18903	0.00295162	0.035476	0.0267517	ERRFI1/TNFAIP3/NLRP3/ZC3H12A	4
GO:0048872	homeostasis of number of cells	11/263	296/18903	0.00300289	0.0359567	0.0271142	FOXP3/JMJD6/ABL1/VEGFA/TNFAIP3/SKIL/ITPKB/GPR183/GCNT4/PDE4B/MAFB	11
GO:0016575	histone deacetylation	6/263	102/18903	0.00302984	0.0359567	0.0271142	FOXP3/SREBF1/VEGFA/SKI/CHD3/PER1	6
GO:0019218	regulation of steroid metabolic process	6/263	102/18903	0.00302984	0.0359567	0.0271142	SREBF1/SEC14L2/NFKB1/SNAI1/LDLR/ARMC5	6
GO:0031058	positive regulation of histone modification	6/263	102/18903	0.00302984	0.0359567	0.0271142	FOXP3/SREBF1/VEGFA/LMNA/DDX21/ARID5A	6
GO:0061041	regulation of wound healing	7/263	137/18903	0.00309258	0.0363823	0.0274351	TNFRSF12A/PLAUR/PROC/TNFAIP3/CXCR4/PLAU/THBD	7
GO:1904019	epithelial cell apoptotic process	7/263	137/18903	0.00309258	0.0363823	0.0274351	ICAM1/ABL1/RGCC/CCL2/TNFAIP3/HIPK1/CD248	7
GO:0032922	circadian regulation of gene expression	5/263	71/18903	0.00309472	0.0363823	0.0274351	RELB/NAMPT/CRY2/KDM2A/PER1	5
GO:0048144	fibroblast proliferation	6/263	103/18903	0.00318058	0.0371777	0.0280349	FOSL2/ABL1/ZMIZ1/SKI/CD248/DACH1	6
GO:0031056	regulation of histone modification	8/263	175/18903	0.00318719	0.0371777	0.0280349	FOXP3/SREBF1/VEGFA/SETD7/SKI/LMNA/DDX21/ARID5A	8
GO:0031063	regulation of histone deacetylation	4/263	44/18903	0.00321179	0.0371777	0.0280349	FOXP3/SREBF1/VEGFA/SKI	4
GO:0061001	regulation of dendritic spine morphogenesis	4/263	44/18903	0.00321179	0.0371777	0.0280349	LZTS3/EPHA4/BAIAP2/CDK5R1	4
GO:1904407	positive regulation of nitric oxide metabolic process	4/263	44/18903	0.00321179	0.0371777	0.0280349	PTGS2/IL1B/TICAM1/PTX3	4
GO:0050709	negative regulation of protein secretion	5/263	72/18903	0.00328861	0.0379501	0.0286174	SREBF1/IL1B/RAB11FIP1/MIDN/PIM3	5
GO:0009914	hormone transport	11/263	300/18903	0.00332506	0.0382535	0.0288461	SREBF1/OSM/SMPD3/SLC7A5/CRY2/IL1B/SLC16A1/RAB11FIP1/MIDN/IRS2/PIM3	11
GO:0042100	B cell proliferation	6/263	104/18903	0.00333684	0.0382719	0.02886	TFRC/ABL1/TICAM1/TNFRSF21/GPR183/IRS2	6
GO:0043371	negative regulation of CD4-positive, alpha-beta T cell differentiation	3/263	22/18903	0.00337156	0.0384357	0.0289835	FOXP3/SMAD7/ZC3H12A	3
GO:0061042	vascular wound healing	3/263	22/18903	0.00337156	0.0384357	0.0289835	VEGFA/TNFAIP3/CXCR4	3
GO:0030890	positive regulation of B cell proliferation	4/263	45/18903	0.00348717	0.0394399	0.0297408	TFRC/TICAM1/GPR183/IRS2	4
GO:0046636	negative regulation of alpha-beta T cell activation	4/263	45/18903	0.00348717	0.0394399	0.0297408	FOXP3/SMAD7/ZC3H12A/SOCS1	4
GO:0072678	T cell migration	5/263	73/18903	0.00349109	0.0394399	0.0297408	ICAM1/ABL1/CCL2/GPR183/PLEC	5
GO:0001659	temperature homeostasis	8/263	178/18903	0.00353432	0.0398087	0.0300189	PTGS2/VEGFA/CXCR4/G0S2/IL1B/KDM6B/TLE3/DDIT3	8
GO:0002573	myeloid leukocyte differentiation	9/263	218/18903	0.00355921	0.0399694	0.03014	TFRC/MMP9/RELB/VEGFA/GPR183/FASN/TRIB1/SOCS1/MAFB	9
GO:0046328	regulation of JNK cascade	7/263	141/18903	0.0036268	0.0406072	0.030621	FLT4/TRAF1/TRAF4/IL1B/EDAR/DUSP10/PER1	7
GO:0002706	regulation of lymphocyte mediated immunity	8/263	179/18903	0.00365631	0.040808	0.0307724	FOXP3/TFRC/SMAD7/IL1B/ZBTB1/NLRP3/CD55/ARID5A	8
GO:0042102	positive regulation of T cell proliferation	6/263	106/18903	0.00366643	0.040808	0.0307724	FOXP3/TFRC/IL1B/TNFSF9/SLC7A1/CD55	6
GO:0007585	respiratory gaseous exchange by respiratory system	5/263	74/18903	0.00370238	0.0408456	0.0308008	FLT4/TRAF4/NR4A2/MAFB/DACH1	5
GO:0035924	cellular response to vascular endothelial growth factor stimulus	5/263	74/18903	0.00370238	0.0408456	0.0308008	FLT4/VEGFA/NRP2/NR4A1/DLL1	5
GO:2000628	regulation of miRNA metabolic process	5/263	74/18903	0.00370238	0.0408456	0.0308008	SREBF1/KLF5/NFKB1/ZC3H12A/FOSL1	5
GO:0042088	T-helper 1 type immune response	4/263	46/18903	0.00377817	0.0415599	0.0313394	BCL3/RELB/IL1B/ARID5A	4
GO:0010866	regulation of triglyceride biosynthetic process	3/263	23/18903	0.00383779	0.0418486	0.0315571	SREBF1/LDLR/SIK1	3
GO:0045591	positive regulation of regulatory T cell differentiation	3/263	23/18903	0.00383779	0.0418486	0.0315571	FOXP3/DUSP10/SOCS1	3
GO:0090335	regulation of brown fat cell differentiation	3/263	23/18903	0.00383779	0.0418486	0.0315571	PTGS2/DUSP10/METRNL	3
GO:0071375	cellular response to peptide hormone stimulus	11/263	306/18903	0.00385982	0.0419671	0.0316465	SREBF1/NFKB1/ERRFI1/NR4A3/NR4A1/IL1B/NR4A2/SLC25A33/BAIAP2/SOCS1/IRS2	11
GO:0033135	regulation of peptidyl-serine phosphorylation	7/263	143/18903	0.0039189	0.0424055	0.0319771	TFRC/PTGS2/OSM/SMAD7/VEGFA/PDE4D/DDIT4	7
GO:0050810	regulation of steroid biosynthetic process	5/263	75/18903	0.00392268	0.0424055	0.0319771	SREBF1/SEC14L2/NFKB1/SNAI1/ARMC5	5
GO:0042129	regulation of T cell proliferation	8/263	182/18903	0.00404193	0.0435694	0.0328547	FOXP3/TFRC/IL1B/TNFSF9/LRRC32/SLC7A1/TNFRSF21/CD55	8
GO:0030177	positive regulation of Wnt signaling pathway	7/263	144/18903	0.00407147	0.0436605	0.0329235	ABL1/NFKB1/TNFAIP3/NKD1/SKI/NRARP/DDX3X	7
GO:0045601	regulation of endothelial cell differentiation	4/263	47/18903	0.0040852	0.0436605	0.0329235	VEGFA/PROC/IL1B/BTG1	4
GO:0090199	regulation of release of cytochrome c from mitochondria	4/263	47/18903	0.0040852	0.0436605	0.0329235	PLAUR/MMP9/PPIF/LMNA	4
GO:0001822	kidney development	11/263	309/18903	0.00415184	0.0440017	0.0331807	SOX8/JMJD6/MMP9/SMAD7/VEGFA/EPHA4/NID1/TIPARP/DCHS1/GCNT4/DLL1	11
GO:0006809	nitric oxide biosynthetic process	5/263	76/18903	0.0041522	0.0440017	0.0331807	PTGS2/IL1B/TICAM1/PTX3/ZC3H12A	5
GO:0045685	regulation of glial cell differentiation	5/263	76/18903	0.0041522	0.0440017	0.0331807	EPHA4/CXCR4/LDLR/DUSP10/TNFRSF21	5
GO:0044000	movement in host	8/263	183/18903	0.0041772	0.0440707	0.0332328	TFRC/ICAM1/CXCR4/LDLR/SLC7A1/VPS37B/PTX3/CD55	8
GO:0043410	positive regulation of MAPK cascade	15/263	496/18903	0.00418215	0.0440707	0.0332328	FLT4/TRAF1/TRAF4/ICAM1/ABL1/OSM/CCL2/VEGFA/DNAJC27/EPHA4/AVPI1/IL1B/EDAR/ZC3H12A/GPR183	15
GO:0050679	positive regulation of epithelial cell proliferation	9/263	224/18903	0.00425061	0.0446671	0.0336825	FLT4/AREG/VEGFA/NRP2/TNFAIP3/NR4A3/NR4A1/IRS2/NRARP	9
GO:0032528	microvillus organization	3/263	24/18903	0.0043414	0.0451917	0.0340781	FSCN1/EZR/KLF5	3
GO:2000353	positive regulation of endothelial cell apoptotic process	3/263	24/18903	0.0043414	0.0451917	0.0340781	RGCC/CCL2/CD248	3
GO:0032720	negative regulation of tumor necrosis factor production	5/263	77/18903	0.00439116	0.0451917	0.0340781	FOXP3/BCL3/ERRFI1/TNFAIP3/ZC3H12A	5
GO:1904035	regulation of epithelial cell apoptotic process	6/263	110/18903	0.00439734	0.0451917	0.0340781	ICAM1/ABL1/RGCC/CCL2/TNFAIP3/CD248	6
GO:0001754	eye photoreceptor cell differentiation	4/263	48/18903	0.00440865	0.0451917	0.0340781	SOX8/SDK2/VEGFA/NKD1	4
GO:0002673	regulation of acute inflammatory response	4/263	48/18903	0.00440865	0.0451917	0.0340781	PTGS2/OSM/IL1B/NLRP3	4
GO:0008038	neuron recognition	4/263	48/18903	0.00440865	0.0451917	0.0340781	EPHA4/CXCR4/TNFRSF21/CDK5R1	4
GO:0010171	body morphogenesis	4/263	48/18903	0.00440865	0.0451917	0.0340781	PHLDB1/CSRNP1/SKI/TIPARP	4
GO:0048538	thymus development	4/263	48/18903	0.00440865	0.0451917	0.0340781	ABL1/ZBTB1/BCL11B/MAFB	4
GO:0002040	sprouting angiogenesis	8/263	185/18903	0.00445821	0.0455755	0.0343675	FLT4/JMJD6/PTGS2/ABL1/VEGFA/NR4A1/NRARP/DLL1	8
GO:0046777	protein autophosphorylation	9/263	226/18903	0.00450301	0.0459087	0.0346188	FLT4/ABL1/VEGFA/EPHA4/ERRFI1/SIK1/LMTK2/PIM3/DDX3X	9
GO:0009314	response to radiation	14/263	452/18903	0.00453761	0.0459428	0.0346445	FOXP3/BCL3/PTGS2/MMP9/REEP6/CRY2/ZBTB1/JUND/SIK1/SDE2/PLK3/NET1/THBD/PER1	14
GO:0045598	regulation of fat cell differentiation	7/263	147/18903	0.00455629	0.0459428	0.0346445	PTGS2/KLF5/DUSP10/ZFP36L2/ZC3H12A/DDIT3/METRNL	7
GO:1903038	negative regulation of leukocyte cell-cell adhesion	7/263	147/18903	0.00455629	0.0459428	0.0346445	FOXP3/SMAD7/LRRC32/TNFRSF21/ZC3H12A/SOCS1/NRARP	7
GO:0018105	peptidyl-serine phosphorylation	11/263	313/18903	0.00456834	0.0459428	0.0346445	TFRC/PTGS2/OSM/SMAD7/VEGFA/PDE4D/MASTL/HIPK1/LMTK2/DDIT4/CDK5R1	11
GO:0060485	mesenchyme development	11/263	313/18903	0.00456834	0.0459428	0.0346445	SOX8/PHLDB1/FAM83D/SMAD7/RGCC/EPHA4/NRP2/SNAI1/IL1B/DCHS1/BCL9L	11
GO:0045786	negative regulation of cell cycle	13/263	405/18903	0.00458568	0.0459428	0.0346445	PTGS2/ABL1/RGCC/DOT1L/CCL2/HECA/TNFAIP3/NR4A1/BTG1/SDE2/ZFP36L2/PLK3/TSPYL2	13
GO:1901222	regulation of NIK/NF-kappaB signaling	6/263	111/18903	0.00459574	0.0459428	0.0346445	BCL3/IL1B/EDAR/NLRP3/ZC3H12A/DDX3X	6
GO:0006109	regulation of carbohydrate metabolic process	8/263	186/18903	0.00460405	0.0459428	0.0346445	ACACB/SMPD3/NFKB1/SIK1/FOXK1/MIDN/DDIT4/IRS2	8
GO:1903533	regulation of protein targeting	5/263	78/18903	0.00463975	0.0461766	0.0348207	USP36/SREBF1/BAG3/TCAF2/CDK5R1	5
GO:0032147	activation of protein kinase activity	7/263	148/18903	0.0047272	0.0469228	0.0353835	TRAF4/ABL1/RGCC/AREG/VEGFA/CDK5R1/SOCS1	7
GO:0050798	activated T cell proliferation	4/263	49/18903	0.00474893	0.0469364	0.0353937	FOXP3/ABL1/TNFSF9/LRRC32	4
GO:0030324	lung development	8/263	187/18903	0.00475353	0.0469364	0.0353937	FLT4/JMJD6/SREBF1/SMPD3/VEGFA/ERRFI1/LTBP3/ATXN1L	8
GO:0030099	myeloid cell differentiation	13/263	407/18903	0.00477609	0.0470358	0.0354687	JMJD6/TFRC/MMP9/RELB/VEGFA/ITPKB/PURB/GPR183/FASN/TRIB1/SOCS1/DLL1/MAFB	13
GO:0045445	myoblast differentiation	6/263	112/18903	0.00480065	0.0471187	0.0355312	SOX8/BTG1/DDIT3/PLEC/BCL9L/DLL1	6
GO:0071560	cellular response to transforming growth factor beta stimulus	10/263	271/18903	0.00480956	0.0471187	0.0355312	ABL1/SMAD7/ZMIZ1/PMEPA1/SKIL/LRRC32/ZFP36L2/SKI/LTBP3/BCL9L	10
GO:0032693	negative regulation of interleukin-10 production	3/263	25/18903	0.00488323	0.0475925	0.0358885	FOXP3/TNFRSF21/DLL1	3
GO:0045662	negative regulation of myoblast differentiation	3/263	25/18903	0.00488323	0.0475925	0.0358885	SOX8/DDIT3/DLL1	3
GO:1903556	negative regulation of tumor necrosis factor superfamily cytokine production	5/263	79/18903	0.00489819	0.047615	0.0359054	FOXP3/BCL3/ERRFI1/TNFAIP3/ZC3H12A	5
GO:0031348	negative regulation of defense response	10/263	272/18903	0.00493371	0.0478367	0.0360726	FOXP3/NFKB1/PROC/TNFAIP3/LDLR/DUSP10/NLRP3/PTGER4/NR1D2/METRNL	10
GO:0010821	regulation of mitochondrion organization	7/263	150/18903	0.00508348	0.0491313	0.0370489	PLAUR/USP36/TFRC/SREBF1/MMP9/PPIF/LMNA	7
GO:0030195	negative regulation of blood coagulation	4/263	50/18903	0.00510642	0.0491313	0.0370489	PLAUR/PROC/PLAU/THBD	4
GO:0038084	vascular endothelial growth factor signaling pathway	4/263	50/18903	0.00510642	0.0491313	0.0370489	FLT4/VEGFA/NRP2/DLL1	4
GO:0072001	renal system development	11/263	318/18903	0.00513496	0.0492799	0.0371609	SOX8/JMJD6/MMP9/SMAD7/VEGFA/EPHA4/NID1/TIPARP/DCHS1/GCNT4/DLL1	11
GO:1901184	regulation of ERBB signaling pathway	5/263	80/18903	0.00516668	0.0494582	0.0372953	PLAUR/LGMN/MMP9/AREG/ERRFI1	5
GO:0002685	regulation of leukocyte migration	9/263	231/18903	0.00518524	0.0495098	0.0373343	ICAM1/ABL1/LGMN/SMPD3/CCL2/VEGFA/PLVAP/NBL1/PTGER4	9
GO:0019058	viral life cycle	11/263	319/18903	0.00525468	0.0498041	0.0375562	TFRC/ICAM1/CCL2/CXCR4/LDLR/SLC7A1/VPS37B/PTX3/ZC3H12A/CD55/DDX3X	11
GO:0046718	viral entry into host cell	7/263	151/18903	0.00526901	0.0498041	0.0375562	TFRC/ICAM1/CXCR4/LDLR/SLC7A1/PTX3/CD55	7
GO:0071456	cellular response to hypoxia	7/263	151/18903	0.00526901	0.0498041	0.0375562	PTGS2/RGCC/VEGFA/EPHA4/JUND/LMNA/PLK3	7
GO:1903531	negative regulation of secretion by cell	7/263	151/18903	0.00526901	0.0498041	0.0375562	SREBF1/OSM/CRY2/IL1B/RAB11FIP1/MIDN/PIM3	7

## Sheet: Table 8
ID	Description	GeneRatio	BgRatio	pvalue	p.adjust	qvalue	geneID	Count
GO:0030219	megakaryocyte differentiation	8/121	66/18903	9.3981e-09	1.78752e-05	1.68275e-05	MEIS1/TAL1/PF4/GP9/MTURN/GP1BA/GP1BB/H4C14	8
GO:0030168	platelet activation	9/121	133/18903	1.86899e-07	0.000177741	0.000167324	MYL9/ALOX12/F2RL3/PF4/GP9/F2R/GP1BA/PEAR1/GP1BB	9
GO:0035855	megakaryocyte development	4/121	22/18903	1.06873e-05	0.00568705	0.00535374	MEIS1/GP9/GP1BA/GP1BB	4
GO:0007596	blood coagulation	9/121	225/18903	1.4555e-05	0.00568705	0.00535374	MYL9/ALOX12/F2RL3/PF4/GP9/F2R/GP1BA/PEAR1/GP1BB	9
GO:0050817	coagulation	9/121	230/18903	1.73335e-05	0.00568705	0.00535374	MYL9/ALOX12/F2RL3/PF4/GP9/F2R/GP1BA/PEAR1/GP1BB	9
GO:0007599	hemostasis	9/121	231/18903	1.79402e-05	0.00568705	0.00535374	MYL9/ALOX12/F2RL3/PF4/GP9/F2R/GP1BA/PEAR1/GP1BB	9
GO:0099024	plasma membrane invagination	7/121	136/18903	2.72867e-05	0.00706375	0.00664975	RHOBTB1/AURKB/IGLC2/IGHV3-11/IGHV1-18/IGHV3-21/IGHV3-30	7
GO:0010572	positive regulation of platelet activation	3/121	10/18903	2.97108e-05	0.00706375	0.00664975	GP9/GP1BA/GP1BB	3
GO:0010324	membrane invagination	7/121	143/18903	3.76635e-05	0.00769157	0.00724078	RHOBTB1/AURKB/IGLC2/IGHV3-11/IGHV1-18/IGHV3-21/IGHV3-30	7
GO:0006959	humoral immune response	10/121	320/18903	4.04394e-05	0.00769157	0.00724078	CLU/H2BC11/CXCL5/PF4/H2BC21/IGLC2/IGHV3-11/IGHV1-18/IGHV3-21/IGHV3-30	10
GO:0006910	phagocytosis, recognition	6/121	103/18903	5.23458e-05	0.00855297	0.00805169	PEAR1/IGLC2/IGHV3-11/IGHV1-18/IGHV3-21/IGHV3-30	6
GO:0070493	thrombin-activated receptor signaling pathway	3/121	12/18903	5.39619e-05	0.00855297	0.00805169	F2RL3/F2R/GP1BA	3
GO:0006958	complement activation, classical pathway	6/121	106/18903	6.14867e-05	0.00899598	0.00846874	CLU/IGLC2/IGHV3-11/IGHV1-18/IGHV3-21/IGHV3-30	6
GO:0002455	humoral immune response mediated by circulating immunoglobulin	6/121	119/18903	0.000116913	0.0152313	0.0143386	CLU/IGLC2/IGHV3-11/IGHV1-18/IGHV3-21/IGHV3-30	6
GO:0098751	bone cell development	4/121	40/18903	0.000122155	0.0152313	0.0143386	MEIS1/GP9/GP1BA/GP1BB	4
GO:0042060	wound healing	11/121	442/18903	0.000128128	0.0152313	0.0143386	MYLK/MYL9/ALOX12/F2RL3/VIL1/PF4/GP9/F2R/GP1BA/PEAR1/GP1BB	11
GO:0072378	blood coagulation, fibrin clot formation	3/121	17/18903	0.000162934	0.0176553	0.0166206	GP9/GP1BA/GP1BB	3
GO:0006911	phagocytosis, engulfment	6/121	127/18903	0.000167085	0.0176553	0.0166206	RHOBTB1/IGLC2/IGHV3-11/IGHV1-18/IGHV3-21/IGHV3-30	6
GO:0061515	myeloid cell development	5/121	83/18903	0.00019278	0.0192983	0.0181672	MEIS1/TRIM58/GP9/GP1BA/GP1BB	5
GO:0006956	complement activation	6/121	132/18903	0.000206206	0.0196102	0.0184609	CLU/IGLC2/IGHV3-11/IGHV1-18/IGHV3-21/IGHV3-30	6
GO:0072376	protein activation cascade	3/121	20/18903	0.000269351	0.0243955	0.0229657	GP9/GP1BA/GP1BB	3
GO:0010543	regulation of platelet activation	4/121	52/18903	0.000341073	0.0294873	0.0277591	ALOX12/GP9/GP1BA/GP1BB	4

## Sheet: Table 9
ID	Description	GeneRatio	BgRatio	pvalue	p.adjust	qvalue	geneID	Count
GO:2001233	regulation of apoptotic signaling pathway	18/212	374/18903	2.42769e-07	0.000664994	0.000540405	TNFRSF12A/PLAUR/PTGS2/ICAM1/MMP9/PPIF/CTH/TNFAIP3/G0S2/SNAI1/IL1B/SKIL/MCL1/ITPRIP/NR4A2/LMNA/DDIT3/SOD2	18
GO:2001234	negative regulation of apoptotic signaling pathway	14/212	233/18903	4.01082e-07	0.000664994	0.000540405	PLAUR/PTGS2/ICAM1/MMP9/PPIF/CTH/TNFAIP3/SNAI1/IL1B/MCL1/ITPRIP/NR4A2/LMNA/SOD2	14
GO:0022407	regulation of cell-cell adhesion	20/212	490/18903	7.04793e-07	0.000779031	0.000633077	PLAUR/SMAD7/RGCC/SHB/ZMIZ1/CD83/VEGFA/HES1/NR4A3/IL1B/TNFSF9/ZBTB1/ICOSLG/ZC3H12A/NFKBID/YES1/MYADM/CD55/PELI1/NRARP	20
GO:0062197	cellular response to chemical stress	16/212	345/18903	1.87831e-06	0.00155712	0.00126539	PTGS2/MMP9/ADNP2/RELB/PPIF/ERRFI1/TNFAIP3/NR4A3/KDM6B/MCL1/NR4A2/ZC3H12A/DDIT3/PLEC/RBM11/SOD2	16
GO:0045444	fat cell differentiation	13/212	244/18903	3.99345e-06	0.00254098	0.00206492	PTGS2/KLF5/HES1/NR4A3/NR4A1/NR4A2/RETREG1/ZC3H12A/SYAP1/DDIT3/METRNL/LAMB3/SOD2	13
GO:0007159	leukocyte cell-cell adhesion	17/212	414/18903	4.59767e-06	0.00254098	0.00206492	ICAM1/SMAD7/SHB/ZMIZ1/CD83/HES1/NR4A3/IL1B/TNFSF9/ZBTB1/ICOSLG/ZC3H12A/NFKBID/YES1/CD55/PELI1/NRARP	17
GO:1903037	regulation of leukocyte cell-cell adhesion	16/212	377/18903	5.84193e-06	0.00267062	0.00217027	SMAD7/SHB/ZMIZ1/CD83/HES1/NR4A3/IL1B/TNFSF9/ZBTB1/ICOSLG/ZC3H12A/NFKBID/YES1/CD55/PELI1/NRARP	16
GO:0030217	T cell differentiation	14/212	296/18903	6.71278e-06	0.00267062	0.00217027	BCL3/JMJD6/SMAD7/RELB/SHB/ZMIZ1/CD83/IL1B/TNFSF9/ZBTB1/BCL11B/ZC3H12A/NFKBID/NRARP	14
GO:0097193	intrinsic apoptotic signaling pathway	14/212	298/18903	7.24835e-06	0.00267062	0.00217027	PLAUR/BCL3/PTGS2/MMP9/PPIF/SNAI1/SKIL/MCL1/JMY/HIPK1/MOAP1/DDIT4/DDIT3/SOD2	14
GO:0048511	rhythmic process	14/212	302/18903	8.4345e-06	0.00269428	0.0021895	CREM/RELB/NAMPT/AHR/KLF9/MMP19/TNFAIP6/SERPINF1/SIK1/PTX3/NPAS2/KDM2A/NR1D2/PER1	14
GO:0097191	extrinsic apoptotic signaling pathway	12/212	224/18903	8.93762e-06	0.00269428	0.0021895	TNFRSF12A/ICAM1/TNFAIP3/G0S2/IL1B/SKIL/MCL1/ITPRIP/BAG3/LMNA/HIPK1/MOAP1	12
GO:1900744	regulation of p38MAPK cascade	6/212	45/18903	1.04842e-05	0.00289715	0.00235436	VEGFA/GADD45A/IL1B/ZC3H12A/ULK4/PER1	6
GO:0022409	positive regulation of cell-cell adhesion	14/212	322/18903	1.73391e-05	0.00442281	0.00359418	PLAUR/SMAD7/SHB/ZMIZ1/CD83/HES1/NR4A3/IL1B/TNFSF9/ZBTB1/ICOSLG/NFKBID/YES1/CD55	14
GO:0008630	intrinsic apoptotic signaling pathway in response to DNA damage	8/212	102/18903	1.94927e-05	0.00461698	0.00375197	BCL3/SNAI1/SKIL/MCL1/HIPK1/MOAP1/DDIT4/SOD2	8
GO:0050863	regulation of T cell activation	15/212	376/18903	2.37635e-05	0.00521866	0.00424093	SMAD7/SHB/ZMIZ1/CD83/HES1/IL1B/TNFSF9/ZBTB1/ICOSLG/ZC3H12A/NFKBID/YES1/CD55/PELI1/NRARP	15
GO:0061469	regulation of type B pancreatic cell proliferation	4/212	16/18903	2.51805e-05	0.00521866	0.00424093	ERRFI1/NR4A3/NR4A1/IRS2	4
GO:0001836	release of cytochrome c from mitochondria	6/212	56/18903	3.772e-05	0.00735761	0.00597914	PLAUR/MMP9/PPIF/LMNA/MOAP1/SOD2	6
GO:0038066	p38MAPK cascade	6/212	57/18903	4.17668e-05	0.00769438	0.00625281	VEGFA/GADD45A/IL1B/ZC3H12A/ULK4/PER1	6
GO:0035710	CD4-positive, alpha-beta T cell activation	8/212	115/18903	4.64309e-05	0.00788823	0.00641035	BCL3/SMAD7/RELB/SHB/CD83/ZC3H12A/NFKBID/CD55	8
GO:0046632	alpha-beta T cell differentiation	8/212	117/18903	5.25173e-05	0.00788823	0.00641035	BCL3/SMAD7/RELB/SHB/CD83/BCL11B/ZC3H12A/NFKBID	8
GO:0051090	regulation of DNA-binding transcription factor activity	16/212	454/18903	5.66252e-05	0.00788823	0.00641035	BCL3/SMAD7/RGCC/VEGFA/HES1/CTH/TNFAIP3/IL1B/RLIM/SIK1/NFKBIE/JMY/ZC3H12A/DDIT3/FOSL1/PELI1	16
GO:0043433	negative regulation of DNA-binding transcription factor activity	10/212	190/18903	5.86086e-05	0.00788823	0.00641035	BCL3/SMAD7/HES1/TNFAIP3/RLIM/SIK1/NFKBIE/ZC3H12A/DDIT3/PELI1	10
GO:0032609	interferon-gamma production	8/212	119/18903	5.92541e-05	0.00788823	0.00641035	BCL3/SLC7A5/PDE4D/IL1R1/IL1B/ZC3H12A/DDIT3/PDE4B	8
GO:0032649	regulation of interferon-gamma production	8/212	119/18903	5.92541e-05	0.00788823	0.00641035	BCL3/SLC7A5/PDE4D/IL1R1/IL1B/ZC3H12A/DDIT3/PDE4B	8
GO:0043367	CD4-positive, alpha-beta T cell differentiation	7/212	88/18903	5.9471e-05	0.00788823	0.00641035	BCL3/SMAD7/RELB/SHB/CD83/ZC3H12A/NFKBID	7
GO:2001236	regulation of extrinsic apoptotic signaling pathway	9/212	155/18903	6.4761e-05	0.00825952	0.00671207	TNFRSF12A/ICAM1/TNFAIP3/G0S2/IL1B/SKIL/MCL1/ITPRIP/LMNA	9
GO:1903039	positive regulation of leukocyte cell-cell adhesion	12/212	275/18903	6.73436e-05	0.00827079	0.00672123	SHB/ZMIZ1/CD83/HES1/NR4A3/IL1B/TNFSF9/ZBTB1/ICOSLG/NFKBID/YES1/CD55	12
GO:0030098	lymphocyte differentiation	15/212	419/18903	8.13861e-05	0.00963844	0.00783265	BCL3/JMJD6/SMAD7/RELB/SHB/ZMIZ1/CD83/IL1B/TNFSF9/ZBTB1/BCL11B/ZC3H12A/NFKBID/IRF2BP2/NRARP	15
GO:1903131	mononuclear cell differentiation	16/212	473/18903	9.15062e-05	0.0104633	0.00850293	BCL3/JMJD6/SMAD7/RELB/SHB/ZMIZ1/CD83/VEGFA/IL1B/TNFSF9/ZBTB1/BCL11B/ZC3H12A/NFKBID/IRF2BP2/NRARP	16
GO:0046683	response to organophosphorus	8/212	128/18903	9.91284e-05	0.0109064	0.00886306	PTGS2/AHR/AREG/MMP19/IL1B/FOSL1/THBD/PER1	8
GO:0042093	T-helper cell differentiation	6/212	68/18903	0.000113724	0.0109064	0.00886306	BCL3/SMAD7/RELB/SHB/ZC3H12A/NFKBID	6
GO:0045785	positive regulation of cell adhesion	16/212	484/18903	0.000119337	0.0109064	0.00886306	PLAUR/SMAD7/SHB/ZMIZ1/CD83/VEGFA/HES1/NR4A3/IL1B/TNFSF9/ZBTB1/ICOSLG/NFKBID/YES1/MYADM/CD55	16
GO:0006979	response to oxidative stress	15/212	434/18903	0.000120101	0.0109064	0.00886306	PTGS2/MMP9/ADNP2/PPIF/AREG/TNFAIP3/NR4A3/KDM6B/MCL1/NR4A2/ZC3H12A/PLK3/FOSL1/RBM11/SOD2	15
GO:0032496	response to lipopolysaccharide	13/212	339/18903	0.000124105	0.0109064	0.00886306	PTGS2/CXCL2/SLC7A5/NFKB1/TNFAIP3/NR4A1/IL1B/ZC3H12A/THBD/PDE4B/CD55/PELI1/SOD2	13
GO:0062012	regulation of small molecule metabolic process	13/212	339/18903	0.000124105	0.0109064	0.00886306	PTGS2/SEC14L2/NFKB1/NR4A3/SNAI1/IL1B/LDLR/SIK1/RANBP2/PRXL2C/DDIT4/DHCR7/IRS2	13
GO:0050870	positive regulation of T cell activation	11/212	251/18903	0.000130412	0.0109064	0.00886306	SHB/ZMIZ1/CD83/HES1/IL1B/TNFSF9/ZBTB1/ICOSLG/NFKBID/YES1/CD55	11
GO:0002294	CD4-positive, alpha-beta T cell differentiation involved in immune response	6/212	70/18903	0.000133724	0.0109064	0.00886306	BCL3/SMAD7/RELB/SHB/ZC3H12A/NFKBID	6
GO:1990830	cellular response to leukemia inhibitory factor	7/212	100/18903	0.000133897	0.0109064	0.00886306	ICAM1/RNMT/SMAD7/KLF5/POLR1F/CTH/PIGA	7
GO:1990823	response to leukemia inhibitory factor	7/212	101/18903	0.000142518	0.0109064	0.00886306	ICAM1/RNMT/SMAD7/KLF5/POLR1F/CTH/PIGA	7
GO:2001243	negative regulation of intrinsic apoptotic signaling pathway	7/212	101/18903	0.000142518	0.0109064	0.00886306	PLAUR/PTGS2/MMP9/PPIF/SNAI1/MCL1/SOD2	7
GO:2001242	regulation of intrinsic apoptotic signaling pathway	9/212	172/18903	0.000143678	0.0109064	0.00886306	PLAUR/PTGS2/MMP9/PPIF/SNAI1/SKIL/MCL1/DDIT3/SOD2	9
GO:0002287	alpha-beta T cell activation involved in immune response	6/212	71/18903	0.000144717	0.0109064	0.00886306	BCL3/SMAD7/RELB/SHB/ZC3H12A/NFKBID	6
GO:0002293	alpha-beta T cell differentiation involved in immune response	6/212	71/18903	0.000144717	0.0109064	0.00886306	BCL3/SMAD7/RELB/SHB/ZC3H12A/NFKBID	6
GO:0032922	circadian regulation of gene expression	6/212	71/18903	0.000144717	0.0109064	0.00886306	RELB/NAMPT/AHR/NPAS2/KDM2A/PER1	6
GO:0002064	epithelial cell development	10/212	213/18903	0.000151011	0.0111279	0.00904302	ICAM1/KLF5/VEGFA/PDE4D/IL1B/BCL11B/RILPL2/KRT2/PLEC/MYADM	10
GO:0046631	alpha-beta T cell activation	9/212	174/18903	0.000156787	0.0113023	0.00918475	BCL3/SMAD7/RELB/SHB/CD83/BCL11B/ZC3H12A/NFKBID/CD55	9
GO:0071260	cellular response to mechanical stimulus	6/212	73/18903	0.000168846	0.0119126	0.00968074	PTGS2/NFKB1/GADD45A/IL1B/BAG3/PLEC	6
GO:0090199	regulation of release of cytochrome c from mitochondria	5/212	47/18903	0.000176989	0.012227	0.00993621	PLAUR/MMP9/PPIF/LMNA/MOAP1	5
GO:0036119	response to platelet-derived growth factor	4/212	26/18903	0.000189426	0.0127297	0.0103448	ERRFI1/SYAP1/DDIT3/YES1	4
GO:0045580	regulation of T cell differentiation	9/212	179/18903	0.000193986	0.0127297	0.0103448	SMAD7/SHB/ZMIZ1/CD83/TNFSF9/ZBTB1/ZC3H12A/NFKBID/NRARP	9
GO:0061028	establishment of endothelial barrier	5/212	48/18903	0.000195783	0.0127297	0.0103448	ICAM1/VEGFA/PDE4D/IL1B/MYADM	5
GO:0014074	response to purine-containing compound	8/212	142/18903	0.000203507	0.0129775	0.0105461	PTGS2/AHR/AREG/MMP19/IL1B/FOSL1/THBD/PER1	8
GO:0002822	regulation of adaptive immune response based on somatic recombination of immune receptors built from immunoglobulin superfamily domains	9/212	182/18903	0.000219637	0.0131822	0.0107125	SMAD7/AHR/IL1R1/TNFAIP3/IL1B/ZBTB1/ZC3H12A/NFKBID/CD55	9
GO:0044342	type B pancreatic cell proliferation	4/212	27/18903	0.000220426	0.0131822	0.0107125	ERRFI1/NR4A3/NR4A1/IRS2	4
GO:0090200	positive regulation of release of cytochrome c from mitochondria	4/212	27/18903	0.000220426	0.0131822	0.0107125	PLAUR/MMP9/PPIF/MOAP1	4
GO:0002237	response to molecule of bacterial origin	13/212	360/18903	0.00022382	0.0131822	0.0107125	PTGS2/CXCL2/SLC7A5/NFKB1/TNFAIP3/NR4A1/IL1B/ZC3H12A/THBD/PDE4B/CD55/PELI1/SOD2	13
GO:0032729	positive regulation of interferon-gamma production	6/212	77/18903	0.000226594	0.0131822	0.0107125	BCL3/SLC7A5/PDE4D/IL1R1/IL1B/PDE4B	6
GO:0045598	regulation of fat cell differentiation	8/212	147/18903	0.000257718	0.0141756	0.0115198	PTGS2/KLF5/HES1/ZC3H12A/SYAP1/DDIT3/METRNL/SOD2	8
GO:0002292	T cell differentiation involved in immune response	6/212	79/18903	0.00026077	0.0141756	0.0115198	BCL3/SMAD7/RELB/SHB/ZC3H12A/NFKBID	6
GO:0002720	positive regulation of cytokine production involved in immune response	6/212	79/18903	0.00026077	0.0141756	0.0115198	SLC7A5/IL1R1/NR4A3/IL1B/DDX21/CD55	6
GO:2000514	regulation of CD4-positive, alpha-beta T cell activation	6/212	79/18903	0.00026077	0.0141756	0.0115198	SMAD7/SHB/CD83/ZC3H12A/NFKBID/CD55	6
GO:0002456	T cell mediated immunity	7/212	113/18903	0.000285795	0.0152854	0.0124217	ICAM1/SMAD7/AHR/IL1R1/IL1B/ZBTB1/CD55	7
GO:0016577	histone demethylation	4/212	29/18903	0.00029312	0.0154284	0.0125378	JMJD6/KDM6B/JMJD1C/KDM2A	4
GO:0060537	muscle tissue development	14/212	422/18903	0.000307114	0.0159123	0.0129311	IFRD1/SMAD7/KLF5/VEGFA/NR4A1/KDM6B/SIK1/SKI/LMNA/TIPARP/NR1D2/PLEC/MAFF/BCL9L	14
GO:0014009	glial cell proliferation	5/212	54/18903	0.000342439	0.0171075	0.0139023	SLC7A5/AREG/HES1/IL1B/SKI	5
GO:0071496	cellular response to external stimulus	12/212	328/18903	0.000346411	0.0171075	0.0139023	PTGS2/SLC7A5/NFKB1/GADD45A/IL1B/SIK1/BAG3/JMY/NR4A2/ZC3H12A/FOSL1/PLEC	12
GO:0003334	keratinocyte development	3/212	13/18903	0.000366097	0.0171075	0.0139023	BCL11B/KRT2/PLEC	3
GO:0002697	regulation of immune effector process	13/212	379/18903	0.00036682	0.0171075	0.0139023	ICAM1/SMAD7/SLC7A5/AHR/SHB/IL1R1/NR4A3/IL1B/ZBTB1/ZC3H12A/DDX21/NFKBID/CD55	13
GO:0002286	T cell activation involved in immune response	7/212	118/18903	0.000372216	0.0171075	0.0139023	BCL3/ICAM1/SMAD7/RELB/SHB/ZC3H12A/NFKBID	7
GO:0002718	regulation of cytokine production involved in immune response	7/212	118/18903	0.000372216	0.0171075	0.0139023	SMAD7/SLC7A5/IL1R1/NR4A3/IL1B/DDX21/CD55	7
GO:0033137	negative regulation of peptidyl-serine phosphorylation	4/212	31/18903	0.000381572	0.0171075	0.0139023	SMAD7/PDE4D/GADD45A/DDIT4	4
GO:1900745	positive regulation of p38MAPK cascade	4/212	31/18903	0.000381572	0.0171075	0.0139023	VEGFA/GADD45A/IL1B/ZC3H12A	4
GO:0042326	negative regulation of phosphorylation	13/212	381/18903	0.000385622	0.0171075	0.0139023	SMAD7/SHB/PDE4D/ERRFI1/GADD45A/TNFAIP3/PMEPA1/IL1B/ZC3H12A/DDIT4/PLEC/MYADM/IRS2	13
GO:0008625	extrinsic apoptotic signaling pathway via death domain receptors	6/212	85/18903	0.000388104	0.0171075	0.0139023	ICAM1/TNFAIP3/SKIL/ITPRIP/BAG3/MOAP1	6
GO:0001819	positive regulation of cytokine production	15/212	486/18903	0.000404142	0.0171075	0.0139023	BCL3/PTGS2/OSM/RGCC/SLC7A5/CD83/PDE4D/IL1R1/NR4A3/IL1B/DDX21/DDIT3/PDE4B/CD55/PELI1	15
GO:0043370	regulation of CD4-positive, alpha-beta T cell differentiation	5/212	56/18903	0.000406181	0.0171075	0.0139023	SMAD7/SHB/CD83/ZC3H12A/NFKBID	5
GO:0002819	regulation of adaptive immune response	9/212	198/18903	0.000408798	0.0171075	0.0139023	SMAD7/AHR/IL1R1/TNFAIP3/IL1B/ZBTB1/ZC3H12A/NFKBID/CD55	9
GO:0002367	cytokine production involved in immune response	7/212	120/18903	0.00041215	0.0171075	0.0139023	SMAD7/SLC7A5/IL1R1/NR4A3/IL1B/DDX21/CD55	7
GO:0006970	response to osmotic stress	6/212	86/18903	0.000413364	0.0171075	0.0139023	PTGS2/RELB/ERRFI1/TSC22D3/ICOSLG/PLK3	6
GO:0007249	I-kappaB kinase/NF-kappaB signaling	11/212	288/18903	0.000425347	0.0171075	0.0139023	BCL3/TRAF4/RELB/CTH/TNFAIP3/IL1B/REL/ZC3H12A/DDX21/PER1/PELI1	11
GO:0034599	cellular response to oxidative stress	11/212	288/18903	0.000425347	0.0171075	0.0139023	MMP9/ADNP2/PPIF/TNFAIP3/NR4A3/KDM6B/MCL1/NR4A2/ZC3H12A/RBM11/SOD2	11
GO:0006482	protein demethylation	4/212	32/18903	0.000432277	0.0171075	0.0139023	JMJD6/KDM6B/JMJD1C/KDM2A	4
GO:0008214	protein dealkylation	4/212	32/18903	0.000432277	0.0171075	0.0139023	JMJD6/KDM6B/JMJD1C/KDM2A	4
GO:0045446	endothelial cell differentiation	7/212	121/18903	0.000433362	0.0171075	0.0139023	ICAM1/VEGFA/PDE4D/IL1B/KDM6B/BTG1/MYADM	7
GO:0001933	negative regulation of protein phosphorylation	12/212	338/18903	0.000453372	0.0176868	0.0143732	SMAD7/SHB/PDE4D/ERRFI1/GADD45A/TNFAIP3/PMEPA1/IL1B/ZC3H12A/DDIT4/PLEC/MYADM	12
GO:0048545	response to steroid hormone	12/212	339/18903	0.000465455	0.0179471	0.0145846	PTGS2/ZMIZ1/AREG/ERRFI1/KLF9/NR4A3/PMEPA1/SERPINF1/NR3C2/DDIT4/FOSL1/PER1	12
GO:0002709	regulation of T cell mediated immunity	6/212	89/18903	0.000496915	0.0189399	0.0153915	SMAD7/AHR/IL1R1/IL1B/ZBTB1/CD55	6
GO:0000302	response to reactive oxygen species	9/212	204/18903	0.000507687	0.0191306	0.0155464	MMP9/PPIF/AREG/TNFAIP3/NR4A3/KDM6B/PLK3/FOSL1/SOD2	9
GO:0051591	response to cAMP	6/212	90/18903	0.000527504	0.019654	0.0159717	AHR/AREG/MMP19/FOSL1/THBD/PER1	6
GO:0032743	positive regulation of interleukin-2 production	4/212	34/18903	0.000547809	0.0201837	0.0164022	CD83/PDE4D/IL1B/PDE4B	4
GO:0019216	regulation of lipid metabolic process	12/212	347/18903	0.000572277	0.0208535	0.0169465	PTGS2/SEC14L2/NFKB1/NR4A3/SNAI1/IL1B/BCL11B/LDLR/SIK1/DHCR7/NR1D2/IRS2	12
GO:0002696	positive regulation of leukocyte activation	14/212	450/18903	0.000581801	0.0209701	0.0170413	SHB/ZMIZ1/CD83/HES1/NR4A3/IL1B/TNFSF9/ZBTB1/ICOSLG/NFKBID/YES1/IRS2/CD55/PELI1	14
GO:0009791	post-embryonic development	6/212	92/18903	0.00059306	0.0211461	0.0171843	VEGFA/BCL11B/CSRNP1/NR4A2/TIPARP/SOD2	6
GO:0071383	cellular response to steroid hormone stimulus	9/212	209/18903	0.000604386	0.0212586	0.0172757	ZMIZ1/ERRFI1/KLF9/NR4A3/PMEPA1/SERPINF1/NR3C2/DDIT4/PER1	9
GO:0051251	positive regulation of lymphocyte activation	13/212	400/18903	0.000609037	0.0212586	0.0172757	SHB/ZMIZ1/CD83/HES1/IL1B/TNFSF9/ZBTB1/ICOSLG/NFKBID/YES1/IRS2/CD55/PELI1	13
GO:0007623	circadian rhythm	9/212	210/18903	0.000625427	0.0213806	0.0173749	RELB/NAMPT/AHR/KLF9/SIK1/NPAS2/KDM2A/NR1D2/PER1	9
GO:0045619	regulation of lymphocyte differentiation	9/212	210/18903	0.000625427	0.0213806	0.0173749	SMAD7/SHB/ZMIZ1/CD83/TNFSF9/ZBTB1/ZC3H12A/NFKBID/NRARP	9
GO:0090257	regulation of muscle system process	10/212	256/18903	0.000650287	0.0218289	0.0177392	PTGS2/SMAD7/PDE4D/ERRFI1/NR4A3/NR4A1/TNNT3/LMNA/ZC3H12A/PDE4B	10
GO:0045428	regulation of nitric oxide biosynthetic process	5/212	62/18903	0.000651708	0.0218289	0.0177392	PTGS2/IL1B/PTX3/ZC3H12A/SOD2	5
GO:0042542	response to hydrogen peroxide	7/212	130/18903	0.000666232	0.0220922	0.0179532	PPIF/AREG/TNFAIP3/NR4A3/KDM6B/FOSL1/SOD2	7
GO:0032623	interleukin-2 production	5/212	63/18903	0.000701515	0.0228061	0.0185333	CD83/PDE4D/TNFAIP3/IL1B/PDE4B	5
GO:0032663	regulation of interleukin-2 production	5/212	63/18903	0.000701515	0.0228061	0.0185333	CD83/PDE4D/TNFAIP3/IL1B/PDE4B	5
GO:0042692	muscle cell differentiation	13/212	409/18903	0.000748198	0.0240876	0.0195747	IFRD1/SPEG/KLF5/VEGFA/HES1/CTH/TNNT3/KDM6B/SIK1/SKI/LMNA/PLEC/SOD2	13
GO:0070229	negative regulation of lymphocyte apoptotic process	4/212	37/18903	0.000759931	0.0242301	0.0196905	BCL3/BCL11B/TSC22D3/IRS2	4
GO:0006942	regulation of striated muscle contraction	6/212	97/18903	0.000784726	0.0247577	0.0201192	SMAD7/PDE4D/NR4A1/TNNT3/ZC3H12A/PDE4B	6
GO:0001885	endothelial cell development	5/212	65/18903	0.000809602	0.0247577	0.0201192	ICAM1/VEGFA/PDE4D/IL1B/MYADM	5
GO:0080164	regulation of nitric oxide metabolic process	5/212	65/18903	0.000809602	0.0247577	0.0201192	PTGS2/IL1B/PTX3/ZC3H12A/SOD2	5
GO:0050867	positive regulation of cell activation	14/212	467/18903	0.00083416	0.0247577	0.0201192	SHB/ZMIZ1/CD83/HES1/NR4A3/IL1B/TNFSF9/ZBTB1/ICOSLG/NFKBID/YES1/IRS2/CD55/PELI1	14
GO:0050678	regulation of epithelial cell proliferation	13/212	414/18903	0.000836467	0.0247577	0.0201192	RGCC/AREG/VEGFA/HES1/ERRFI1/TNFAIP3/KLF9/NR4A3/NR4A1/BCL11B/SERPINF1/IRS2/NRARP	13
GO:0050727	regulation of inflammatory response	13/212	414/18903	0.000836467	0.0247577	0.0201192	PTGS2/OSM/MMP9/NFKB1/IL1R1/TNFAIP3/TNFAIP6/IL1B/LDLR/SERPINF1/NR1D2/YES1/METRNL	13
GO:0002369	T cell cytokine production	4/212	38/18903	0.000841941	0.0247577	0.0201192	SMAD7/IL1R1/IL1B/CD55	4
GO:0002724	regulation of T cell cytokine production	4/212	38/18903	0.000841941	0.0247577	0.0201192	SMAD7/IL1R1/IL1B/CD55	4
GO:0045682	regulation of epidermis development	5/212	66/18903	0.000868079	0.0247577	0.0201192	HES1/ERRFI1/NAB1/KRT2/MAFF	5
GO:0072577	endothelial cell apoptotic process	5/212	66/18903	0.000868079	0.0247577	0.0201192	ICAM1/RGCC/TNFAIP3/HIPK1/CD248	5
GO:0030522	intracellular receptor signaling pathway	10/212	266/18903	0.00087217	0.0247577	0.0201192	AHR/ZMIZ1/TNFAIP3/NR4A3/NR4A1/PMEPA1/NR3C2/NR4A2/NR1D2/PER1	10
GO:0030512	negative regulation of transforming growth factor beta receptor signaling pathway	6/212	99/18903	0.000873536	0.0247577	0.0201192	BRMS1L/SMAD7/PMEPA1/SKIL/SKI/BCL9L	6
GO:2001237	negative regulation of extrinsic apoptotic signaling pathway	6/212	99/18903	0.000873536	0.0247577	0.0201192	ICAM1/TNFAIP3/IL1B/MCL1/ITPRIP/LMNA	6
GO:0010631	epithelial cell migration	12/212	366/18903	0.000911027	0.0256014	0.0208049	PTGS2/LGMN/MMP9/RGCC/VEGFA/GADD45A/NR4A1/SNAI1/SERPINF1/ZC3H12A/KRT2/IRS2	12
GO:0060251	regulation of glial cell proliferation	4/212	39/18903	0.000929997	0.0259149	0.0210596	SLC7A5/HES1/IL1B/SKI	4
GO:0090132	epithelium migration	12/212	369/18903	0.000977365	0.0270078	0.0219478	PTGS2/LGMN/MMP9/RGCC/VEGFA/GADD45A/NR4A1/SNAI1/SERPINF1/ZC3H12A/KRT2/IRS2	12
GO:0003158	endothelium development	7/212	139/18903	0.000988852	0.0270995	0.0220223	ICAM1/VEGFA/PDE4D/IL1B/KDM6B/BTG1/MYADM	7
GO:0051917	regulation of fibrinolysis	3/212	18/18903	0.00100219	0.0272398	0.0221363	PLAUR/PLAU/THBD	3
GO:0035886	vascular associated smooth muscle cell differentiation	4/212	40/18903	0.00102434	0.0273928	0.0222607	VEGFA/HES1/CTH/SOD2	4
GO:0045923	positive regulation of fatty acid metabolic process	4/212	40/18903	0.00102434	0.0273928	0.0222607	PTGS2/NR4A3/IL1B/IRS2	4
GO:0046890	regulation of lipid biosynthetic process	8/212	182/18903	0.00105956	0.0281079	0.0228418	PTGS2/SEC14L2/NFKB1/SNAI1/IL1B/LDLR/SIK1/DHCR7	8
GO:0090130	tissue migration	12/212	374/18903	0.00109686	0.0284824	0.0231461	PTGS2/LGMN/MMP9/RGCC/VEGFA/GADD45A/NR4A1/SNAI1/SERPINF1/ZC3H12A/KRT2/IRS2	12
GO:0050673	epithelial cell proliferation	14/212	481/18903	0.00110634	0.0284824	0.0231461	RGCC/AREG/VEGFA/HES1/ERRFI1/TNFAIP3/KLF9/NR4A3/NR4A1/BCL11B/SERPINF1/KRT2/IRS2/NRARP	14
GO:0038061	NIK/NF-kappaB signaling	7/212	142/18903	0.0011201	0.0284824	0.0231461	BCL3/TRAF4/RELB/IL1B/NR3C2/REL/ZC3H12A	7
GO:0051384	response to glucocorticoid	7/212	142/18903	0.0011201	0.0284824	0.0231461	PTGS2/AREG/ERRFI1/KLF9/SERPINF1/DDIT4/FOSL1	7
GO:0002460	adaptive immune response based on somatic recombination of immune receptors built from immunoglobulin superfamily domains	12/212	375/18903	0.00112216	0.0284824	0.0231461	BCL3/ICAM1/SMAD7/RELB/AHR/IL1R1/TNFAIP3/IL1B/ZBTB1/ZC3H12A/NFKBID/CD55	12
GO:0150077	regulation of neuroinflammatory response	4/212	41/18903	0.00112521	0.0284824	0.0231461	PTGS2/MMP9/IL1B/LDLR	4
GO:0050728	negative regulation of inflammatory response	8/212	184/18903	0.00113659	0.0285526	0.0232032	NFKB1/TNFAIP3/TNFAIP6/LDLR/SERPINF1/NR1D2/YES1/METRNL	8
GO:0033135	regulation of peptidyl-serine phosphorylation	7/212	143/18903	0.00116677	0.0290902	0.0236401	PTGS2/OSM/SMAD7/VEGFA/PDE4D/GADD45A/DDIT4	7
GO:0090036	regulation of protein kinase C signaling	3/212	19/18903	0.00118031	0.0292082	0.0237359	VEGFA/ULK4/MYADM	3
GO:0045429	positive regulation of nitric oxide biosynthetic process	4/212	42/18903	0.00123284	0.0302822	0.0246087	PTGS2/IL1B/PTX3/SOD2	4
GO:0035914	skeletal muscle cell differentiation	5/212	72/18903	0.00128736	0.0311598	0.0253219	KLF5/NR4A1/NR1D2/MAFF/BCL9L	5
GO:0045600	positive regulation of fat cell differentiation	5/212	72/18903	0.00128736	0.0311598	0.0253219	PTGS2/KLF5/ZC3H12A/SYAP1/METRNL	5
GO:0010717	regulation of epithelial to mesenchymal transition	6/212	107/18903	0.00130857	0.0311694	0.0253297	PHLDB1/SMAD7/RGCC/SNAI1/IL1B/BCL9L	6
GO:0060840	artery development	6/212	107/18903	0.00130857	0.0311694	0.0253297	SMAD7/ZMIZ1/VEGFA/HES1/LDLR/DDIT3	6
GO:0050671	positive regulation of lymphocyte proliferation	7/212	146/18903	0.00131596	0.0311694	0.0253297	HES1/IL1B/TNFSF9/ICOSLG/IRS2/CD55/PELI1	7
GO:0045622	regulation of T-helper cell differentiation	4/212	43/18903	0.00134747	0.0314946	0.025594	SMAD7/SHB/ZC3H12A/NFKBID	4
GO:0001667	ameboidal-type cell migration	14/212	492/18903	0.00136941	0.0314946	0.025594	PTGS2/LGMN/MMP9/RGCC/VEGFA/GADD45A/NR4A1/SNAI1/SERPINF1/ZC3H12A/KRT2/CD248/PLEC/IRS2	14
GO:0046637	regulation of alpha-beta T cell differentiation	5/212	73/18903	0.00136961	0.0314946	0.025594	SMAD7/SHB/CD83/ZC3H12A/NFKBID	5
GO:0008637	apoptotic mitochondrial changes	6/212	108/18903	0.00137282	0.0314946	0.025594	PLAUR/MMP9/PPIF/LMNA/MOAP1/SOD2	6
GO:0042359	vitamin D metabolic process	3/212	20/18903	0.00137718	0.0314946	0.025594	LGMN/NFKB1/SNAI1	3
GO:0045936	negative regulation of phosphate metabolic process	13/212	440/18903	0.00144925	0.032494	0.0264062	SMAD7/SHB/PDE4D/ERRFI1/GADD45A/TNFAIP3/PMEPA1/IL1B/ZC3H12A/DDIT4/PLEC/MYADM/IRS2	13
GO:0071214	cellular response to abiotic stimulus	11/212	335/18903	0.00146252	0.032494	0.0264062	PTGS2/MMP9/RELB/NFKB1/ERRFI1/GADD45A/IL1B/ZBTB1/SDE2/BAG3/PLEC	11
GO:0104004	cellular response to environmental stimulus	11/212	335/18903	0.00146252	0.032494	0.0264062	PTGS2/MMP9/RELB/NFKB1/ERRFI1/GADD45A/IL1B/ZBTB1/SDE2/BAG3/PLEC	11
GO:1904407	positive regulation of nitric oxide metabolic process	4/212	44/18903	0.00146934	0.032494	0.0264062	PTGS2/IL1B/PTX3/SOD2	4
GO:0010563	negative regulation of phosphorus metabolic process	13/212	441/18903	0.00147878	0.032494	0.0264062	SMAD7/SHB/PDE4D/ERRFI1/GADD45A/TNFAIP3/PMEPA1/IL1B/ZC3H12A/DDIT4/PLEC/MYADM/IRS2	13
GO:0032946	positive regulation of mononuclear cell proliferation	7/212	149/18903	0.00147967	0.032494	0.0264062	HES1/IL1B/TNFSF9/ICOSLG/IRS2/CD55/PELI1	7
GO:2000319	regulation of T-helper 17 cell differentiation	3/212	21/18903	0.0015935	0.0346487	0.0281571	SMAD7/ZC3H12A/NFKBID	3
GO:2000516	positive regulation of CD4-positive, alpha-beta T cell activation	4/212	45/18903	0.00159869	0.0346487	0.0281571	SHB/CD83/NFKBID/CD55	4
GO:0006809	nitric oxide biosynthetic process	5/212	76/18903	0.00163963	0.0353053	0.0286908	PTGS2/IL1B/PTX3/ZC3H12A/SOD2	5
GO:0007369	gastrulation	8/212	196/18903	0.00169779	0.0363217	0.0295167	PHLDB1/MMP9/NR4A3/DUSP4/SNAI1/KDM6B/MYADM/LAMB3	8
GO:0072594	establishment of protein localization to organelle	13/212	449/18903	0.00173358	0.0366606	0.0297922	RGPD5/USP36/BCL3/PTGS2/TNFAIP3/VPS37B/BAG3/RANBP2/LMNA/ZC3H12A/MOAP1/DDIT3/RN7SL2	13
GO:0042088	T-helper 1 type immune response	4/212	46/18903	0.00173574	0.0366606	0.0297922	BCL3/RELB/IL1R1/IL1B	4
GO:0030728	ovulation	3/212	22/18903	0.00182994	0.0383765	0.0311865	PTGS2/MMP19/TNFAIP6	3
GO:0043154	negative regulation of cysteine-type endopeptidase activity involved in apoptotic process	5/212	78/18903	0.00184013	0.0383765	0.0311865	PLAUR/PTGS2/MMP9/VEGFA/NR4A1	5
GO:0050900	leukocyte migration	12/212	398/18903	0.00185249	0.0383928	0.0311998	CXCL2/ICAM1/LGMN/MMP9/VEGFA/IL1R1/TNFAIP6/IL1B/SBDS/YES1/PLEC/PDE4B	12
GO:0046634	regulation of alpha-beta T cell activation	6/212	115/18903	0.00189248	0.0389781	0.0316754	SMAD7/SHB/CD83/ZC3H12A/NFKBID/CD55	6
GO:0048844	artery morphogenesis	5/212	79/18903	0.00194684	0.0398501	0.0323841	SMAD7/ZMIZ1/VEGFA/HES1/LDLR	5
GO:0010171	body morphogenesis	4/212	48/18903	0.00203392	0.0413023	0.0335642	PHLDB1/CSRNP1/SKI/TIPARP	4
GO:1901184	regulation of ERBB signaling pathway	5/212	80/18903	0.00205801	0.0413023	0.0335642	PLAUR/LGMN/MMP9/AREG/ERRFI1	5
GO:0045582	positive regulation of T cell differentiation	6/212	117/18903	0.00206519	0.0413023	0.0335642	SHB/ZMIZ1/CD83/TNFSF9/ZBTB1/NFKBID	6
GO:0090101	negative regulation of transmembrane receptor protein serine/threonine kinase signaling pathway	7/212	158/18903	0.0020676	0.0413023	0.0335642	BRMS1L/SMAD7/TNFAIP6/PMEPA1/SKIL/SKI/BCL9L	7
GO:0007292	female gamete generation	7/212	159/18903	0.00214269	0.0425459	0.0345748	PTGS2/SHB/ZMIZ1/MMP19/TNFAIP6/PTX3/FOSL1	7
GO:0046209	nitric oxide metabolic process	5/212	82/18903	0.00229415	0.0452821	0.0367983	PTGS2/IL1B/PTX3/ZC3H12A/SOD2	5
GO:1902041	regulation of extrinsic apoptotic signaling pathway via death domain receptors	4/212	50/18903	0.00236574	0.0458761	0.0372811	ICAM1/TNFAIP3/SKIL/ITPRIP	4
GO:0036120	cellular response to platelet-derived growth factor stimulus	3/212	24/18903	0.00236575	0.0458761	0.0372811	ERRFI1/SYAP1/YES1	3
GO:0070233	negative regulation of T cell apoptotic process	3/212	24/18903	0.00236575	0.0458761	0.0372811	BCL3/BCL11B/TSC22D3	3
GO:0043122	regulation of I-kappaB kinase/NF-kappaB signaling	9/212	255/18903	0.00240818	0.0463729	0.0376848	TRAF4/CTH/TNFAIP3/IL1B/REL/ZC3H12A/DDX21/PER1/PELI1	9
GO:2001057	reactive nitrogen species metabolic process	5/212	83/18903	0.00241933	0.0463729	0.0376848	PTGS2/IL1B/PTX3/ZC3H12A/SOD2	5
GO:0051101	regulation of DNA binding	6/212	121/18903	0.00244607	0.0466159	0.0378822	PLAUR/BCL3/MMP9/HES1/SKI/DDIT3	6
GO:0045732	positive regulation of protein catabolic process	8/212	209/18903	0.00253249	0.0475095	0.0386084	SMAD7/RNF19B/TNFAIP3/IL1B/LDLR/NKD1/TIPARP/PLK3	8
GO:0034332	adherens junction organization	4/212	51/18903	0.00254483	0.0475095	0.0386084	SMAD7/VEGFA/HIPK1/PLEC	4
GO:0007519	skeletal muscle tissue development	7/212	164/18903	0.00255027	0.0475095	0.0386084	KLF5/NR4A1/SKI/NR1D2/PLEC/MAFF/BCL9L	7
GO:0030856	regulation of epithelial cell differentiation	7/212	164/18903	0.00255027	0.0475095	0.0386084	MMP9/VEGFA/HES1/ERRFI1/IL1B/BTG1/MAFF	7
GO:0006606	protein import into nucleus	7/212	165/18903	0.00263849	0.0486068	0.0395002	RGPD5/BCL3/PTGS2/BAG3/RANBP2/LMNA/ZC3H12A	7
GO:0031960	response to corticosteroid	7/212	165/18903	0.00263849	0.0486068	0.0395002	PTGS2/AREG/ERRFI1/KLF9/SERPINF1/DDIT4/FOSL1	7

## Sheet: Table 10
ID	Description	GeneRatio	BgRatio	pvalue	p.adjust	qvalue	geneID	Count
GO:0030217	T cell differentiation	24/296	296/18903	5.19494e-11	1.5913e-07	1.26323e-07	RUNX3/PRDM1/BCL3/JMJD6/ABL1/SMAD7/ZMIZ1/CD83/EGR1/WNT1/IRF1/TNFSF9/ZBTB1/CRACR2A/DUSP10/ITPKB/PIK3R1/ZEB1/ZFP36L2/CTLA4/ZC3H12A/NFKBID/SOCS1/MAFB	24
GO:1903706	regulation of hemopoiesis	28/296	413/18903	8.36868e-11	1.5913e-07	1.26323e-07	RUNX3/PRDM1/ABL1/HIF1A/SMAD7/ZMIZ1/CD83/ID2/IRF1/TNFSF9/ZBTB1/ACVR1B/IL10/DUSP10/ITPKB/PIK3R1/PURB/ZEB1/ZFP36L2/KAT6B/CTLA4/ZC3H12A/NFKBID/TRAF6/SOCS1/DLL1/MAFB/TNF	28
GO:0030098	lymphocyte differentiation	27/296	419/18903	5.70953e-10	7.23778e-07	5.74559e-07	RUNX3/PRDM1/BCL3/JMJD6/ABL1/SMAD7/ZMIZ1/CD83/ID2/EGR1/WNT1/IRF1/TNFSF9/ZBTB1/CRACR2A/IL10/DUSP10/ITPKB/PIK3R1/ZEB1/ZFP36L2/CTLA4/ZC3H12A/NFKBID/SOCS1/DLL1/MAFB	27
GO:0045619	regulation of lymphocyte differentiation	19/296	210/18903	9.02239e-10	8.57803e-07	6.80953e-07	RUNX3/PRDM1/ABL1/SMAD7/ZMIZ1/CD83/ID2/IRF1/TNFSF9/ZBTB1/IL10/DUSP10/ITPKB/ZEB1/ZFP36L2/CTLA4/ZC3H12A/NFKBID/SOCS1	19
GO:1902105	regulation of leukocyte differentiation	23/296	317/18903	1.18373e-09	9.00345e-07	7.14723e-07	RUNX3/PRDM1/ABL1/SMAD7/ZMIZ1/CD83/ID2/IRF1/TNFSF9/ZBTB1/IL10/DUSP10/ITPKB/PIK3R1/ZEB1/ZFP36L2/CTLA4/ZC3H12A/NFKBID/TRAF6/SOCS1/MAFB/TNF	23
GO:1903131	mononuclear cell differentiation	28/296	473/18903	1.82164e-09	1.15462e-06	9.16572e-07	RUNX3/PRDM1/BCL3/JMJD6/ABL1/SMAD7/ZMIZ1/CD83/ID2/EGR1/WNT1/IRF1/TNFSF9/ZBTB1/CRACR2A/IL10/DUSP10/ITPKB/PIK3R1/ZEB1/ZFP36L2/CTLA4/ZC3H12A/NFKBID/TRAF6/SOCS1/DLL1/MAFB	28
GO:0045580	regulation of T cell differentiation	16/296	179/18903	2.34651e-08	1.27483e-05	1.012e-05	RUNX3/PRDM1/ABL1/SMAD7/ZMIZ1/CD83/IRF1/TNFSF9/ZBTB1/DUSP10/ITPKB/ZEB1/CTLA4/ZC3H12A/NFKBID/SOCS1	16
GO:0045598	regulation of fat cell differentiation	14/296	147/18903	8.09483e-08	3.84808e-05	3.05473e-05	PTGS2/HES1/ID2/RREB1/WNT1/JDP2/DUSP10/FOXO1/ZFP36L2/ZC3H12A/SMAD3/DDIT3/METRNL/TNF	14
GO:0046632	alpha-beta T cell differentiation	12/296	117/18903	3.08394e-07	0.000123711	9.82057e-05	RUNX3/PRDM1/BCL3/ABL1/SMAD7/CD83/IRF1/CRACR2A/ITPKB/ZC3H12A/NFKBID/SOCS1	12
GO:0045444	fat cell differentiation	17/296	244/18903	3.25298e-07	0.000123711	9.82057e-05	PTGS2/HES1/ID2/RREB1/WNT1/JDP2/DUSP10/FOXO1/ZFP36L2/NR4A2/ZC3H12A/SMAD3/DDIT3/METRNL/SOCS1/MAFB/TNF	17
GO:0050863	regulation of T cell activation	21/296	376/18903	5.47205e-07	0.000189184	0.00015018	RUNX3/PRDM1/ABL1/SMAD7/ZMIZ1/CD5/CD83/HES1/IRF1/TNFSF9/ZBTB1/IL10/DUSP10/ITPKB/ZEB1/CTLA4/ZC3H12A/NFKBID/TRAF6/SOCS1/PELI1	21
GO:1903037	regulation of leukocyte cell-cell adhesion	20/296	377/18903	2.26026e-06	0.000716313	0.000568633	RUNX3/ABL1/SMAD7/ZMIZ1/CD5/CD83/HES1/IRF1/TNFSF9/ZBTB1/IL10/DUSP10/ITPKB/CTLA4/ZC3H12A/NFKBID/TRAF6/SOCS1/PELI1/TNF	20
GO:0007159	leukocyte cell-cell adhesion	21/296	414/18903	2.55349e-06	0.000746995	0.000592989	RUNX3/ICAM1/ABL1/SMAD7/ZMIZ1/CD5/CD83/HES1/IRF1/TNFSF9/ZBTB1/IL10/DUSP10/ITPKB/CTLA4/ZC3H12A/NFKBID/TRAF6/SOCS1/PELI1/TNF	21
GO:0022407	regulation of cell-cell adhesion	23/296	490/18903	3.12261e-06	0.000848235	0.000673357	RUNX3/ABL1/SMAD7/ZMIZ1/CD5/CD83/HES1/EPB41L5/WNT1/IRF1/TNFSF9/ZBTB1/IL10/DUSP10/ITPKB/CTLA4/ZC3H12A/NFKBID/DENND6A/TRAF6/SOCS1/PELI1/TNF	23
GO:0046631	alpha-beta T cell activation	13/296	174/18903	3.74827e-06	0.000950311	0.000754388	RUNX3/PRDM1/BCL3/ABL1/SMAD7/ELF4/CD83/IRF1/CRACR2A/ITPKB/ZC3H12A/NFKBID/SOCS1	13
GO:0031331	positive regulation of cellular catabolic process	21/296	429/18903	4.44687e-06	0.00105696	0.000839054	HERPUD1/ATG16L1/HMOX1/HIF1A/SMAD7/FZR1/ATG2A/TENT4B/AGO2/METTL16/FOXO1/BAG3/ZFP36L2/BTG2/ZC3H12A/MOAP1/PLK3/IRS2/TRIM13/CSNK1E/TNF	21
GO:0043620	regulation of DNA-templated transcription in response to stress	7/296	45/18903	5.86154e-06	0.00131126	0.00104092	BCLAF1/HSPA5/HMOX1/HIF1A/EGR1/BAG3/DDIT3	7
GO:1902107	positive regulation of leukocyte differentiation	13/296	184/18903	6.91739e-06	0.00138457	0.00109912	RUNX3/ZMIZ1/CD83/ID2/TNFSF9/ZBTB1/IL10/DUSP10/ITPKB/NFKBID/TRAF6/SOCS1/TNF	13
GO:1903708	positive regulation of hemopoiesis	13/296	184/18903	6.91739e-06	0.00138457	0.00109912	RUNX3/ZMIZ1/CD83/ID2/TNFSF9/ZBTB1/IL10/DUSP10/ITPKB/NFKBID/TRAF6/SOCS1/TNF	13
GO:0008625	extrinsic apoptotic signaling pathway via death domain receptors	9/296	85/18903	7.2834e-06	0.00138494	0.00109941	ICAM1/HMOX1/TNFRSF10A/TNFAIP3/PIK3R1/ITPRIP/BAG3/MOAP1/TNF	9
GO:0045785	positive regulation of cell adhesion	22/296	484/18903	8.54419e-06	0.00150705	0.00119635	RUNX3/ABL1/SMAD7/SPOCK2/ZMIZ1/CD5/CD83/HES1/EPB41L5/EPHA4/RREB1/TNFSF9/ZBTB1/IL10/DUSP10/ITPKB/SMAD3/NFKBID/DENND6A/TRAF6/SOCS1/TNF	22
GO:0010506	regulation of autophagy	18/296	344/18903	8.82644e-06	0.00150705	0.00119635	USP36/ATG16L1/ABL1/HMOX1/HIF1A/SLC7A5/ATG2A/USP30/IL10/FOXO1/BAG3/ZC3H12A/FOXK1/MOAP1/PLK3/DDIT3/CDK5R1/TRIM13	18
GO:0001819	positive regulation of cytokine production	22/296	486/18903	9.11442e-06	0.00150705	0.00119635	BCL3/PTGS2/ABL1/OSM/HMOX1/HIF1A/SLC7A5/CD83/PDE4D/EGR1/IRF1/IL10/PIK3R1/SMAD3/TRAF6/DDIT3/PDE4B/KIR2DL4/IL1RAP/ARID5A/PELI1/TNF	22
GO:0010586	miRNA metabolic process	9/296	90/18903	1.16691e-05	0.00184906	0.00146784	HIF1A/EGR1/TENT4B/AGO2/IL10/ZC3H12A/SMAD3/FOSL1/TNF	9
GO:0014823	response to activity	8/296	70/18903	1.33807e-05	0.00203547	0.00161582	HIF1A/SLC7A5/CXCR4/IL10/ZEB1/METRNL/TNF/MTFP1	8
GO:0022409	positive regulation of cell-cell adhesion	17/296	322/18903	1.39918e-05	0.00204658	0.00162464	RUNX3/ABL1/SMAD7/ZMIZ1/CD5/CD83/HES1/TNFSF9/ZBTB1/IL10/DUSP10/ITPKB/NFKBID/DENND6A/TRAF6/SOCS1/TNF	17
GO:1903034	regulation of response to wounding	12/296	172/18903	1.77188e-05	0.00231924	0.00184109	TNFRSF12A/HBEGF/PROC/EPHA4/TNFAIP3/CXCR4/PLAU/RREB1/IL10/SMAD3/THBD/TNF	12
GO:0032609	interferon-gamma production	10/296	119/18903	1.8014e-05	0.00231924	0.00184109	BCL3/ABL1/SLC7A5/PDE4D/IL10/ZC3H12A/DDIT3/PDE4B/ARID5A/TNF	10
GO:0032649	regulation of interferon-gamma production	10/296	119/18903	1.8014e-05	0.00231924	0.00184109	BCL3/ABL1/SLC7A5/PDE4D/IL10/ZC3H12A/DDIT3/PDE4B/ARID5A/TNF	10
GO:0046637	regulation of alpha-beta T cell differentiation	8/296	73/18903	1.82953e-05	0.00231924	0.00184109	RUNX3/PRDM1/SMAD7/CD83/ITPKB/ZC3H12A/NFKBID/SOCS1	8
GO:2000630	positive regulation of miRNA metabolic process	7/296	56/18903	2.58597e-05	0.0031724	0.00251836	HIF1A/EGR1/IL10/ZC3H12A/SMAD3/FOSL1/TNF	7
GO:0002683	negative regulation of immune system process	20/296	449/18903	2.94343e-05	0.00341118	0.00270791	RUNX3/HMOX1/SMAD7/WASL/ID2/TNFAIP3/IRF1/IL10/DUSP10/PIK3R1/TSC22D3/NBL1/CTLA4/ZC3H12A/SOCS1/KIR2DL4/PELI1/DLL1/MAFB/TNF	20
GO:0043618	regulation of transcription from RNA polymerase II promoter in response to stress	6/296	39/18903	2.96001e-05	0.00341118	0.00270791	HSPA5/HMOX1/HIF1A/EGR1/BAG3/DDIT3	6
GO:0008630	intrinsic apoptotic signaling pathway in response to DNA damage	9/296	102/18903	3.21305e-05	0.00344309	0.00273324	BCL3/ABL1/HMOX1/SNAI1/PIK3R1/MOAP1/DDIT4/HIC1/TNF	9
GO:0045620	negative regulation of lymphocyte differentiation	7/296	58/18903	3.2643e-05	0.00344309	0.00273324	RUNX3/SMAD7/ID2/IRF1/CTLA4/ZC3H12A/SOCS1	7
GO:0002064	epithelial cell development	13/296	213/18903	3.29009e-05	0.00344309	0.00273324	PRDM1/FOSL2/ICAM1/HIF1A/PPP1R16B/PDE4D/EPB41L5/PROC/CXCR4/WNT7A/PLEC/DLL1/TNF	13
GO:0071559	response to transforming growth factor beta	15/296	277/18903	3.35184e-05	0.00344309	0.00273324	RUNX3/HSPA5/DKK3/ABL1/SMAD7/ZMIZ1/SMURF2/EPB41L5/WNT1/ZEB1/ZFP36L2/WNT7A/SMAD3/CHST11/BCL9L	15
GO:0051090	regulation of DNA-binding transcription factor activity	20/296	454/18903	3.44038e-05	0.00344309	0.00273324	BCL3/HMOX1/SMAD7/HES1/ID2/TNFAIP3/WNT1/RLIM/BHLHE40/IL10/CRTC2/ZC3H12A/SMAD3/TRAF6/DDIT3/FOSL1/IL1RAP/PELI1/TRIM13/TNF	20
GO:0045621	positive regulation of lymphocyte differentiation	10/296	130/18903	3.87844e-05	0.00378197	0.00300225	RUNX3/ZMIZ1/CD83/TNFSF9/ZBTB1/IL10/DUSP10/ITPKB/NFKBID/SOCS1	10
GO:0045599	negative regulation of fat cell differentiation	7/296	60/18903	4.08247e-05	0.00388141	0.00308119	WNT1/JDP2/FOXO1/ZFP36L2/SMAD3/DDIT3/TNF	7
GO:0043433	negative regulation of DNA-binding transcription factor activity	12/296	190/18903	4.73499e-05	0.00439199	0.00348651	BCL3/HMOX1/SMAD7/HES1/ID2/TNFAIP3/RLIM/BHLHE40/IL10/ZC3H12A/DDIT3/PELI1	12
GO:1902106	negative regulation of leukocyte differentiation	9/296	108/18903	5.05639e-05	0.00457844	0.00363451	RUNX3/SMAD7/ID2/IRF1/PIK3R1/CTLA4/ZC3H12A/SOCS1/MAFB	9
GO:0033077	T cell differentiation in thymus	8/296	86/18903	6.05892e-05	0.00524185	0.00416115	JMJD6/ABL1/WNT1/ZBTB1/ITPKB/ZEB1/ZFP36L2/MAFB	8
GO:0061041	regulation of wound healing	10/296	137/18903	6.06472e-05	0.00524185	0.00416115	TNFRSF12A/HBEGF/PROC/TNFAIP3/CXCR4/PLAU/RREB1/SMAD3/THBD/TNF	10
GO:0016570	histone modification	20/296	474/18903	6.2643e-05	0.00529403	0.00420258	USP36/PRDM1/JMJD6/AKAP8/KDM3A/TAF4/KANSL2/SETD1B/JDP2/USP3/SETD7/KDM6A/MIDEAS/KAT6B/AUTS2/CRTC2/ATXN7/KDM2A/PER1/ARID5A	20
GO:0021575	hindbrain morphogenesis	6/296	45/18903	6.82996e-05	0.0056466	0.00448246	HSPA5/ABL1/HES1/WNT1/WNT7A/DLL1	6
GO:0043367	CD4-positive, alpha-beta T cell differentiation	8/296	88/18903	7.14436e-05	0.00578085	0.00458903	RUNX3/BCL3/SMAD7/CD83/CRACR2A/ZC3H12A/NFKBID/SOCS1	8
GO:1903707	negative regulation of hemopoiesis	9/296	114/18903	7.72208e-05	0.00611814	0.00485678	RUNX3/SMAD7/ID2/IRF1/PIK3R1/CTLA4/ZC3H12A/SOCS1/MAFB	9
GO:0046634	regulation of alpha-beta T cell activation	9/296	115/18903	8.26452e-05	0.00641428	0.00509187	RUNX3/PRDM1/SMAD7/CD83/IRF1/ITPKB/ZC3H12A/NFKBID/SOCS1	9
GO:1902895	positive regulation of miRNA transcription	6/296	47/18903	8.77085e-05	0.00667111	0.00529575	HIF1A/EGR1/IL10/SMAD3/FOSL1/TNF	6
GO:0010508	positive regulation of autophagy	10/296	144/18903	9.22234e-05	0.00687697	0.00545917	ATG16L1/HMOX1/HIF1A/ATG2A/FOXO1/BAG3/ZC3H12A/MOAP1/PLK3/TRIM13	10
GO:0045582	positive regulation of T cell differentiation	9/296	117/18903	9.44581e-05	0.00690816	0.00548393	RUNX3/ZMIZ1/CD83/TNFSF9/ZBTB1/DUSP10/ITPKB/NFKBID/SOCS1	9
GO:0045581	negative regulation of T cell differentiation	6/296	48/18903	9.89331e-05	0.00709891	0.00563535	RUNX3/SMAD7/IRF1/CTLA4/ZC3H12A/SOCS1	6
GO:0071560	cellular response to transforming growth factor beta stimulus	14/296	271/18903	0.000101101	0.00712012	0.00565219	HSPA5/DKK3/ABL1/SMAD7/ZMIZ1/SMURF2/EPB41L5/WNT1/ZEB1/ZFP36L2/WNT7A/SMAD3/CHST11/BCL9L	14
GO:0001667	ameboidal-type cell migration	20/296	492/18903	0.000104067	0.00719576	0.00571223	PTGS2/ABL1/HMOX1/HIF1A/SMURF2/HBEGF/EPB41L5/AGO2/SNAI1/RREB1/ACVR1B/DUSP10/WNT7A/EMC10/ZC3H12A/PLEKHG5/PLEC/IRS2/TMEM201/TNF	20
GO:0010634	positive regulation of epithelial cell migration	11/296	176/18903	0.000107189	0.00727929	0.00577854	PTGS2/ABL1/HMOX1/HIF1A/HBEGF/EPB41L5/RREB1/WNT7A/EMC10/ZC3H12A/IRS2	11
GO:1903039	positive regulation of leukocyte cell-cell adhesion	14/296	275/18903	0.000117993	0.00787241	0.00624938	RUNX3/ABL1/ZMIZ1/CD5/CD83/HES1/TNFSF9/ZBTB1/DUSP10/ITPKB/NFKBID/TRAF6/SOCS1/TNF	14
GO:0032922	circadian regulation of gene expression	7/296	71/18903	0.000121409	0.00796066	0.00631944	ID2/EGR1/BHLHE40/KDM2A/PER1/NRIP1/CSNK1E	7
GO:0007178	transmembrane receptor protein serine/threonine kinase signaling pathway	17/296	390/18903	0.000151232	0.00974808	0.00773835	HSPA5/DKK3/ABL1/SMAD7/ZMIZ1/SMURF2/HES1/EGR1/WNT1/ACVR1B/ZEB1/NBL1/SMAD3/CHST11/RGMB/GREM2/BCL9L	17
GO:2000628	regulation of miRNA metabolic process	7/296	74/18903	0.000157858	0.0100056	0.00794276	HIF1A/EGR1/IL10/ZC3H12A/SMAD3/FOSL1/TNF	7
GO:0001701	in utero embryonic development	17/296	393/18903	0.000165643	0.0103269	0.00819781	PRDM1/HIF1A/ELL/ZMIZ1/HES1/EPB41L5/SNAI1/SBDS/ACVR1B/IL10/ADCY9/SMAD3/CHST11/TRAF6/FOSL1/TENT5C/MAFF	17
GO:0050870	positive regulation of T cell activation	13/296	251/18903	0.000173729	0.0105348	0.0083629	RUNX3/ABL1/ZMIZ1/CD5/CD83/HES1/TNFSF9/ZBTB1/DUSP10/ITPKB/NFKBID/TRAF6/SOCS1	13
GO:0032743	positive regulation of interleukin-2 production	5/296	34/18903	0.000174519	0.0105348	0.0083629	ABL1/CD83/PDE4D/TRAF6/PDE4B	5
GO:1903320	regulation of protein modification by small protein conjugation or removal	13/296	252/18903	0.000180656	0.0107349	0.00852175	HSPA5/HERPUD1/ABL1/HIF1A/SMAD7/FZR1/ZMIZ1/TNFAIP3/EGR1/ZC3H12A/FBXO33/TRAF6/PELI1	13
GO:0090316	positive regulation of intracellular protein transport	10/296	157/18903	0.000188225	0.0110126	0.00874217	USP36/PTGS2/XPO4/PIK3R1/BAG3/ZC3H12A/SMAD3/TCAF2/PLK3/CDK5R1	10
GO:0050866	negative regulation of cell activation	12/296	221/18903	0.000198963	0.0114645	0.00910089	RUNX3/HMOX1/SMAD7/ID2/TNFAIP3/IRF1/IL10/CTLA4/ZC3H12A/THBD/SOCS1/PELI1	12
GO:0032729	positive regulation of interferon-gamma production	7/296	77/18903	0.000202698	0.0114667	0.00910265	BCL3/ABL1/SLC7A5/PDE4D/PDE4B/ARID5A/TNF	7
GO:0090092	regulation of transmembrane receptor protein serine/threonine kinase signaling pathway	14/296	290/18903	0.000205032	0.0114667	0.00910265	HSPA5/DKK3/ABL1/SMAD7/SMURF2/HES1/WNT1/ACVR1B/ZEB1/NBL1/SMAD3/CHST11/GREM2/BCL9L	14
GO:0048732	gland development	18/296	441/18903	0.000219015	0.0120702	0.00958169	DKK3/ABL1/HMOX1/HIF1A/SLC7A5/LSR/AREG/HES1/ID2/TNFAIP3/RREB1/WNT1/ZBTB1/IL10/SMAD3/IRS2/MAFB/TNF	18
GO:0050679	positive regulation of epithelial cell proliferation	12/296	224/18903	0.000225343	0.0120702	0.00958169	HMOX1/HIF1A/PPP1R16B/AREG/TNFAIP3/RREB1/IL10/WNT7A/EMC10/IRS2/TNF/NEAT1	12
GO:0097191	extrinsic apoptotic signaling pathway	12/296	224/18903	0.000225343	0.0120702	0.00958169	TNFRSF12A/ICAM1/HMOX1/TNFRSF10A/TNFAIP3/ACVR1B/PIK3R1/ITPRIP/BAG3/MOAP1/SMAD3/TNF	12
GO:0033157	regulation of intracellular protein transport	12/296	225/18903	0.000234774	0.0121273	0.00962708	USP36/PTGS2/DNAJC27/XPO4/PIK3R1/BAG3/TAMALIN/ZC3H12A/SMAD3/TCAF2/PLK3/CDK5R1	12
GO:0043370	regulation of CD4-positive, alpha-beta T cell differentiation	6/296	56/18903	0.000235735	0.0121273	0.00962708	RUNX3/SMAD7/CD83/ZC3H12A/NFKBID/SOCS1	6
GO:0051222	positive regulation of protein transport	14/296	294/18903	0.000235978	0.0121273	0.00962708	USP36/PTGS2/HIF1A/XPO4/MYH10/PIK3R1/BAG3/ZC3H12A/SMAD3/TCAF2/PLK3/CDK5R1/IRS2/TNF	14
GO:0071216	cellular response to biotic stimulus	13/296	261/18903	0.000254436	0.0129016	0.0102417	HSPA5/MAP2K7/ABL1/SLC7A5/AKAP8/TNFAIP3/IL10/ZC3H12A/TRAF6/DDIT3/PDE4B/ARID5A/TNF	13
GO:0097193	intrinsic apoptotic signaling pathway	14/296	298/18903	0.000270862	0.0135538	0.0107594	BCLAF1/HERPUD1/BCL3/PTGS2/ABL1/HMOX1/HIF1A/SNAI1/PIK3R1/MOAP1/DDIT4/DDIT3/HIC1/TNF	14
GO:0009314	response to radiation	18/296	452/18903	0.000295056	0.0138719	0.011012	HSPA5/PRDM1/BCL3/PTGS2/MAP2K7/HIF1A/ID2/EGR1/ZBTB1/FBXL12/BHLHE40/SDE2/PIK3R1/PLK3/THBD/PER1/TRIM13/TNF	18
GO:0051250	negative regulation of lymphocyte activation	10/296	166/18903	0.000295365	0.0138719	0.011012	RUNX3/SMAD7/ID2/TNFAIP3/IRF1/IL10/CTLA4/ZC3H12A/SOCS1/PELI1	10
GO:0090398	cellular senescence	8/296	108/18903	0.000298906	0.0138719	0.011012	MNT/MAP2K7/ABL1/FZR1/ZMIZ1/ID2/WNT1/KIR2DL4	8
GO:0002695	negative regulation of leukocyte activation	11/296	198/18903	0.000299977	0.0138719	0.011012	RUNX3/HMOX1/SMAD7/ID2/TNFAIP3/IRF1/IL10/CTLA4/ZC3H12A/SOCS1/PELI1	11
GO:0002819	regulation of adaptive immune response	11/296	198/18903	0.000299977	0.0138719	0.011012	SMAD7/TNFAIP3/IRF1/ZBTB1/IL10/DUSP10/ZC3H12A/NFKBID/TRAF6/ARID5A/TNF	11
GO:0090287	regulation of cellular response to growth factor stimulus	15/296	338/18903	0.000304022	0.0138719	0.011012	HSPA5/DKK3/ABL1/HIF1A/SMAD7/SMURF2/HES1/WNT1/ZEB1/NBL1/SMAD3/CHST11/GREM2/BCL9L/DLL1	15
GO:0050678	regulation of epithelial cell proliferation	17/296	414/18903	0.000304601	0.0138719	0.011012	RUNX3/HMOX1/HIF1A/PPP1R16B/AREG/HES1/TNFAIP3/RREB1/IL10/DUSP10/ZEB1/WNT7A/EMC10/SMAD3/IRS2/TNF/NEAT1	17
GO:0030509	BMP signaling pathway	10/296	167/18903	0.000309915	0.0138719	0.011012	ABL1/SMAD7/SMURF2/HES1/EGR1/WNT1/NBL1/SMAD3/RGMB/GREM2	10
GO:0048511	rhythmic process	14/296	302/18903	0.000310088	0.0138719	0.011012	HSPA5/CREM/HNRNPL/ID2/EGR1/FBXL12/BHLHE40/KDM2A/NR1D2/CDK5R1/PER1/NRIP1/CSNK1E/TNF	14
GO:0032496	response to lipopolysaccharide	15/296	339/18903	0.000313696	0.0138719	0.011012	PTGS2/MAP2K7/ABL1/SLC7A5/AKAP8/TNFAIP3/IL10/DUSP10/ZC3H12A/TRAF6/THBD/PDE4B/ARID5A/PELI1/TNF	15
GO:0022408	negative regulation of cell-cell adhesion	11/296	202/18903	0.000355835	0.0155545	0.0123477	RUNX3/ABL1/SMAD7/EPB41L5/WNT1/IRF1/IL10/CTLA4/ZC3H12A/SOCS1/PELI1	11
GO:0062197	cellular response to chemical stress	15/296	345/18903	0.000377494	0.0161367	0.0128099	PTGS2/ABL1/HMOX1/HIF1A/ADNP2/TNFAIP3/WNT1/OSER1/IL10/FOXO1/NR4A2/ZC3H12A/DDIT3/PLEC/TNF	15
GO:1902893	regulation of miRNA transcription	6/296	61/18903	0.000377641	0.0161367	0.0128099	HIF1A/EGR1/IL10/SMAD3/FOSL1/TNF	6
GO:0042307	positive regulation of protein import into nucleus	5/296	40/18903	0.000382244	0.01614	0.0128125	PTGS2/PIK3R1/BAG3/ZC3H12A/SMAD3	5
GO:0001889	liver development	9/296	141/18903	0.000386207	0.01614	0.0128125	HMOX1/SLC7A5/LSR/HES1/TNFAIP3/WNT1/IL10/SMAD3/TNF	9
GO:0042063	gliogenesis	14/296	310/18903	0.000403331	0.0161487	0.0128193	ABL1/SLC7A5/ZMIZ1/AREG/HES1/ID2/EPHA4/CXCR4/DUSP10/NAB2/CDK5R1/PLEC/DLL1/TNF	14
GO:1904951	positive regulation of establishment of protein localization	14/296	310/18903	0.000403331	0.0161487	0.0128193	USP36/PTGS2/HIF1A/XPO4/MYH10/PIK3R1/BAG3/ZC3H12A/SMAD3/TCAF2/PLK3/CDK5R1/IRS2/TNF	14
GO:0090335	regulation of brown fat cell differentiation	4/296	23/18903	0.000412435	0.0161487	0.0128193	PTGS2/RREB1/DUSP10/METRNL	4
GO:0046824	positive regulation of nucleocytoplasmic transport	6/296	62/18903	0.00041268	0.0161487	0.0128193	PTGS2/XPO4/PIK3R1/BAG3/ZC3H12A/SMAD3	6
GO:0061614	miRNA transcription	6/296	62/18903	0.00041268	0.0161487	0.0128193	HIF1A/EGR1/IL10/SMAD3/FOSL1/TNF	6
GO:0007517	muscle organ development	15/296	348/18903	0.00041337	0.0161487	0.0128193	CCNT2/SMAD7/HBEGF/MEF2D/EGR1/FGFRL1/BTG2/FOXK1/SMAD3/NR1D2/PLEC/MAFF/BCL9L/MAPK12/DLL1	15
GO:0002676	regulation of chronic inflammatory response	3/296	10/18903	0.000420383	0.0161487	0.0128193	TNFAIP3/IL10/TNF	3
GO:0048263	determination of dorsal identity	3/296	10/18903	0.000420383	0.0161487	0.0128193	NBL1/DDIT3/GREM2	3
GO:0002062	chondrocyte differentiation	8/296	114/18903	0.000431107	0.0163229	0.0129576	RUNX3/HIF1A/SMAD7/MEF2D/WNT7A/SMAD3/CHST11/ARID5A	8
GO:0010469	regulation of signaling receptor activity	10/296	175/18903	0.000449342	0.0163229	0.0129576	DKK3/HIF1A/AREG/HBEGF/PDE4D/KLHL24/PLAU/IL10/GREM2/TNF	10
GO:0030514	negative regulation of BMP signaling pathway	6/296	63/18903	0.000450205	0.0163229	0.0129576	ABL1/SMAD7/SMURF2/WNT1/NBL1/GREM2	6
GO:0032623	interleukin-2 production	6/296	63/18903	0.000450205	0.0163229	0.0129576	ABL1/CD83/PDE4D/TNFAIP3/TRAF6/PDE4B	6
GO:0032663	regulation of interleukin-2 production	6/296	63/18903	0.000450205	0.0163229	0.0129576	ABL1/CD83/PDE4D/TNFAIP3/TRAF6/PDE4B	6
GO:0061008	hepaticobiliary system development	9/296	144/18903	0.000450671	0.0163229	0.0129576	HMOX1/SLC7A5/LSR/HES1/TNFAIP3/WNT1/IL10/SMAD3/TNF	9
GO:0035710	CD4-positive, alpha-beta T cell activation	8/296	115/18903	0.000457161	0.0164017	0.0130202	RUNX3/BCL3/SMAD7/CD83/CRACR2A/ZC3H12A/NFKBID/SOCS1	8
GO:0060538	skeletal muscle organ development	10/296	176/18903	0.000469954	0.0167031	0.0132595	CCNT2/MEF2D/EGR1/FGFRL1/BTG2/NR1D2/PLEC/MAFF/BCL9L/DLL1	10
GO:0050807	regulation of synapse organization	11/296	209/18903	0.000474632	0.0167132	0.0132675	LZTS3/ABL1/DMPK/EPHA4/IL10/FARP1/WNT7A/ANAPC2/CDK5R1/IL1RAP/TNF	11
GO:0021587	cerebellum morphogenesis	5/296	42/18903	0.000481714	0.016807	0.0133419	HSPA5/ABL1/WNT1/WNT7A/DLL1	5
GO:0014850	response to muscle activity	4/296	24/18903	0.000488861	0.0169013	0.0134168	HIF1A/SLC7A5/METRNL/MTFP1	4
GO:0007623	circadian rhythm	11/296	210/18903	0.000494041	0.0169265	0.0134368	HNRNPL/ID2/EGR1/FBXL12/BHLHE40/KDM2A/NR1D2/PER1/NRIP1/CSNK1E/TNF	11
GO:0071772	response to BMP	10/296	178/18903	0.000513537	0.017283	0.0137198	ABL1/SMAD7/SMURF2/HES1/EGR1/WNT1/NBL1/SMAD3/RGMB/GREM2	10
GO:0071773	cellular response to BMP stimulus	10/296	178/18903	0.000513537	0.017283	0.0137198	ABL1/SMAD7/SMURF2/HES1/EGR1/WNT1/NBL1/SMAD3/RGMB/GREM2	10
GO:0017015	regulation of transforming growth factor beta receptor signaling pathway	9/296	147/18903	0.000523733	0.0174716	0.0138695	HSPA5/DKK3/SMAD7/SMURF2/WNT1/ZEB1/SMAD3/CHST11/BCL9L	9
GO:0002718	regulation of cytokine production involved in immune response	8/296	118/18903	0.000543083	0.0179595	0.0142568	HMOX1/SMAD7/SLC7A5/IL10/TRAF6/KIR2DL4/ARID5A/TNF	8
GO:1901216	positive regulation of neuron death	7/296	91/18903	0.000566522	0.0184136	0.0146174	MAP2K7/ABL1/EGR1/DDIT4/DDIT3/CDK5R1/TNF	7
GO:0001660	fever generation	3/296	11/18903	0.000571341	0.0184136	0.0146174	PTGS2/PTGES/TNF	3
GO:0048262	determination of dorsal/ventral asymmetry	3/296	11/18903	0.000571341	0.0184136	0.0146174	NBL1/DDIT3/GREM2	3
GO:0002237	response to molecule of bacterial origin	15/296	360/18903	0.000587663	0.0187768	0.0149057	PTGS2/MAP2K7/ABL1/SLC7A5/AKAP8/TNFAIP3/IL10/DUSP10/ZC3H12A/TRAF6/THBD/PDE4B/ARID5A/PELI1/TNF	15
GO:0050803	regulation of synapse structure or activity	11/296	215/18903	0.000601338	0.0187768	0.0149057	LZTS3/ABL1/DMPK/EPHA4/IL10/FARP1/WNT7A/ANAPC2/CDK5R1/IL1RAP/TNF	11
GO:0051251	positive regulation of lymphocyte activation	16/296	400/18903	0.000605246	0.0187768	0.0149057	RUNX3/ABL1/ZMIZ1/CD5/CD83/HES1/TNFSF9/ZBTB1/IL10/DUSP10/ITPKB/NFKBID/TRAF6/SOCS1/IRS2/PELI1	16
GO:1903844	regulation of cellular response to transforming growth factor beta stimulus	9/296	150/18903	0.000606242	0.0187768	0.0149057	HSPA5/DKK3/SMAD7/SMURF2/WNT1/ZEB1/SMAD3/CHST11/BCL9L	9
GO:0002367	cytokine production involved in immune response	8/296	120/18903	0.000607297	0.0187768	0.0149057	HMOX1/SMAD7/SLC7A5/IL10/TRAF6/KIR2DL4/ARID5A/TNF	8
GO:0050673	epithelial cell proliferation	18/296	481/18903	0.000614842	0.0188568	0.0149691	RUNX3/HMOX1/HIF1A/PPP1R16B/AREG/HES1/ID2/TNFAIP3/RREB1/IL10/DUSP10/ZEB1/WNT7A/EMC10/SMAD3/IRS2/TNF/NEAT1	18
GO:0045446	endothelial cell differentiation	8/296	121/18903	0.000641628	0.0194238	0.0154193	ICAM1/PPP1R16B/PDE4D/PROC/CXCR4/ZEB1/DLL1/TNF	8
GO:1901214	regulation of neuron death	14/296	325/18903	0.000643544	0.0194238	0.0154193	CRLF1/MAP2K7/ABL1/HMOX1/HIF1A/EGR1/WNT1/IL10/NR4A2/BTG2/DDIT4/DDIT3/CDK5R1/TNF	14
GO:0046639	negative regulation of alpha-beta T cell differentiation	4/296	26/18903	0.000671063	0.0200422	0.0159102	RUNX3/SMAD7/ZC3H12A/SOCS1	4
GO:0043523	regulation of neuron apoptotic process	11/296	218/18903	0.000674574	0.0200422	0.0159102	CRLF1/MAP2K7/ABL1/HMOX1/HIF1A/IL10/NR4A2/BTG2/DDIT3/CDK5R1/TNF	11
GO:0010631	epithelial cell migration	15/296	366/18903	0.000696118	0.0204513	0.0162349	PTGS2/ABL1/HMOX1/HIF1A/HBEGF/EPB41L5/SNAI1/RREB1/DUSP10/WNT7A/EMC10/ZC3H12A/PLEKHG5/IRS2/TNF	15
GO:0030902	hindbrain development	9/296	153/18903	0.000699098	0.0204513	0.0162349	HSPA5/ABL1/HES1/WNT1/WNT7A/CLP1/CDK5R1/DLL1/MAFB	9
GO:0051402	neuron apoptotic process	12/296	255/18903	0.000722325	0.0209695	0.0166463	CRLF1/HSPA5/MAP2K7/ABL1/HMOX1/HIF1A/IL10/NR4A2/BTG2/DDIT3/CDK5R1/TNF	12
GO:0070997	neuron death	15/296	368/18903	0.000735862	0.0210541	0.0167135	CRLF1/HSPA5/MAP2K7/ABL1/HMOX1/HIF1A/EGR1/WNT1/IL10/NR4A2/BTG2/DDIT4/DDIT3/CDK5R1/TNF	15
GO:0010632	regulation of epithelial cell migration	13/296	292/18903	0.000736313	0.0210541	0.0167135	PTGS2/ABL1/HMOX1/HIF1A/HBEGF/EPB41L5/RREB1/DUSP10/WNT7A/EMC10/ZC3H12A/IRS2/TNF	13
GO:0031650	regulation of heat generation	3/296	12/18903	0.000752984	0.0213094	0.0169161	PTGS2/PTGES/TNF	3
GO:0090132	epithelium migration	15/296	369/18903	0.000756446	0.0213094	0.0169161	PTGS2/ABL1/HMOX1/HIF1A/HBEGF/EPB41L5/SNAI1/RREB1/DUSP10/WNT7A/EMC10/ZC3H12A/PLEKHG5/IRS2/TNF	15
GO:0002696	positive regulation of leukocyte activation	17/296	450/18903	0.000780752	0.0215955	0.0171432	RUNX3/ABL1/ZMIZ1/CD5/CD83/HES1/TNFSF9/ZBTB1/IL10/DUSP10/ITPKB/NFKBID/TRAF6/SOCS1/IRS2/PELI1/TNF	17
GO:0043161	proteasome-mediated ubiquitin-dependent protein catabolic process	17/296	450/18903	0.000780752	0.0215955	0.0171432	RHBDD2/HSPA5/HERPUD1/RNF126/SMAD7/FZR1/SMURF2/FBXL12/MARCHF6/FBXO33/PLK3/DDIT3/ANAPC2/PELI1/TRIM13/CSNK1E/RNF103	17
GO:0071222	cellular response to lipopolysaccharide	11/296	222/18903	0.000783639	0.0215955	0.0171432	MAP2K7/ABL1/SLC7A5/AKAP8/TNFAIP3/IL10/ZC3H12A/TRAF6/PDE4B/ARID5A/TNF	11
GO:0009895	negative regulation of catabolic process	14/296	332/18903	0.000791779	0.0216629	0.0171967	USP36/HMOX1/SLC7A5/TENT4B/WNT1/METTL16/RBM38/USP30/IL10/FOXK1/SMAD3/DDIT4/TENT5C/TNF	14
GO:0090130	tissue migration	15/296	374/18903	0.000866867	0.0233086	0.0185031	PTGS2/ABL1/HMOX1/HIF1A/HBEGF/EPB41L5/SNAI1/RREB1/DUSP10/WNT7A/EMC10/ZC3H12A/PLEKHG5/IRS2/TNF	15
GO:0018205	peptidyl-lysine modification	16/296	414/18903	0.000872419	0.0233086	0.0185031	JMJD6/ZMIZ1/KDM3A/EGR1/TAF4/KANSL2/SETD1B/CBX4/SETD7/KDM6A/KAT6B/AUTS2/CRTC2/ATXN7/PER1/ARID5A	16
GO:0016579	protein deubiquitination	9/296	158/18903	0.000879456	0.0233086	0.0185031	USP36/USP46/USP35/TNFAIP3/TAF4/USP30/USP3/ATXN7/ZC3H12A	9
GO:0090101	negative regulation of transmembrane receptor protein serine/threonine kinase signaling pathway	9/296	158/18903	0.000879456	0.0233086	0.0185031	HSPA5/ABL1/SMAD7/SMURF2/WNT1/NBL1/CHST11/GREM2/BCL9L	9
GO:0048661	positive regulation of smooth muscle cell proliferation	7/296	98/18903	0.000882577	0.0233086	0.0185031	PTGS2/HMOX1/HBEGF/ID2/MEF2D/IL10/TNF	7
GO:0061028	establishment of endothelial barrier	5/296	48/18903	0.000898299	0.0235602	0.0187029	ICAM1/PPP1R16B/PDE4D/PROC/TNF	5
GO:0070482	response to oxygen levels	14/296	337/18903	0.000914514	0.0236923	0.0188077	PTGS2/HMOX1/HIF1A/SLC7A5/EPHA4/EGR1/CXCR4/PLAU/FOXO1/NR4A2/SMAD3/DDIT4/PLK3/TNF	14
GO:0035914	skeletal muscle cell differentiation	6/296	72/18903	0.000920648	0.0236923	0.0188077	MEF2D/EGR1/BTG2/NR1D2/MAFF/BCL9L	6
GO:0046683	response to organophosphorus	8/296	128/18903	0.000928254	0.0236923	0.0188077	HSPA5/PTGS2/AREG/FOSB/P2RY2/FOSL1/THBD/PER1	8
GO:0050868	negative regulation of T cell activation	8/296	128/18903	0.000928254	0.0236923	0.0188077	RUNX3/SMAD7/IRF1/IL10/CTLA4/ZC3H12A/SOCS1/PELI1	8
GO:0016241	regulation of macroautophagy	9/296	160/18903	0.000961437	0.0243756	0.0193502	USP36/HMOX1/HIF1A/ATG2A/USP30/BAG3/MOAP1/CDK5R1/TRIM13	9
GO:0016577	histone demethylation	4/296	29/18903	0.00102751	0.0255399	0.0202745	JMJD6/KDM3A/KDM6A/KDM2A	4
GO:0043153	entrainment of circadian clock by photoperiod	4/296	29/18903	0.00102751	0.0255399	0.0202745	ID2/FBXL12/BHLHE40/PER1	4
GO:0097421	liver regeneration	4/296	29/18903	0.00102751	0.0255399	0.0202745	HMOX1/SLC7A5/IL10/TNF	4
GO:0021549	cerebellum development	7/296	101/18903	0.00105457	0.0260424	0.0206733	HSPA5/ABL1/WNT1/WNT7A/CLP1/CDK5R1/DLL1	7
GO:0035966	response to topologically incorrect protein	9/296	163/18903	0.00109594	0.0268894	0.0213457	RHBDD2/HSPA5/HERPUD1/RNF126/DNAJB1/PIK3R1/BAG3/CREBRF/DDIT3	9
GO:0016239	positive regulation of macroautophagy	6/296	75/18903	0.0011411	0.0277114	0.0219983	HMOX1/HIF1A/ATG2A/BAG3/MOAP1/TRIM13	6
GO:0007519	skeletal muscle tissue development	9/296	164/18903	0.00114402	0.0277114	0.0219983	CCNT2/MEF2D/EGR1/BTG2/NR1D2/PLEC/MAFF/BCL9L/DLL1	9
GO:2001234	negative regulation of apoptotic signaling pathway	11/296	233/18903	0.00116133	0.0278359	0.0220971	HERPUD1/MNT/PTGS2/ICAM1/HMOX1/HIF1A/TNFAIP3/SNAI1/ITPRIP/NR4A2/TNF	11
GO:0050867	positive regulation of cell activation	17/296	467/18903	0.00116975	0.0278359	0.0220971	RUNX3/ABL1/ZMIZ1/CD5/CD83/HES1/TNFSF9/ZBTB1/IL10/DUSP10/ITPKB/NFKBID/TRAF6/SOCS1/IRS2/PELI1/TNF	17
GO:1903203	regulation of oxidative stress-induced neuron death	4/296	30/18903	0.00117111	0.0278359	0.0220971	HIF1A/WNT1/IL10/TNF	4
GO:0007162	negative regulation of cell adhesion	13/296	308/18903	0.0011979	0.0280557	0.0222716	RUNX3/ABL1/SMAD7/EPB41L5/EPHA4/WNT1/IRF1/IL10/PIK3R1/CTLA4/ZC3H12A/SOCS1/PELI1	13
GO:0071219	cellular response to molecule of bacterial origin	11/296	234/18903	0.00120204	0.0280557	0.0222716	MAP2K7/ABL1/SLC7A5/AKAP8/TNFAIP3/IL10/ZC3H12A/TRAF6/PDE4B/ARID5A/TNF	11
GO:0032388	positive regulation of intracellular transport	10/296	199/18903	0.00120959	0.0280557	0.0222716	USP36/PTGS2/XPO4/PIK3R1/BAG3/ZC3H12A/SMAD3/TCAF2/PLK3/CDK5R1	10
GO:0043374	CD8-positive, alpha-beta T cell differentiation	3/296	14/18903	0.00121725	0.0280557	0.0222716	RUNX3/IRF1/SOCS1	3
GO:0061043	regulation of vascular wound healing	3/296	14/18903	0.00121725	0.0280557	0.0222716	TNFAIP3/CXCR4/TNF	3
GO:0060070	canonical Wnt signaling pathway	13/296	310/18903	0.00126969	0.0290881	0.0230911	DKK3/SMURF2/EGR1/WNT1/TLE3/FOXO1/NR4A2/WNT7A/SMAD3/TNKS/DDIT3/BCL9L/CSNK1E	13
GO:0051216	cartilage development	10/296	201/18903	0.00130395	0.0296941	0.0235722	RUNX3/HIF1A/SMAD7/MEF2D/SNAI1/ZEB1/WNT7A/SMAD3/CHST11/ARID5A	10
GO:0150117	positive regulation of cell-substrate junction organization	4/296	31/18903	0.00132821	0.0297127	0.023587	ABL1/EPB41L5/PIK3R1/SMAD3	4
GO:1902042	negative regulation of extrinsic apoptotic signaling pathway via death domain receptors	4/296	31/18903	0.00132821	0.0297127	0.023587	ICAM1/HMOX1/TNFAIP3/ITPRIP	4
GO:2000316	regulation of T-helper 17 type immune response	4/296	31/18903	0.00132821	0.0297127	0.023587	SMAD7/ZC3H12A/NFKBID/ARID5A	4
GO:0046638	positive regulation of alpha-beta T cell differentiation	5/296	53/18903	0.00141278	0.0314199	0.0249421	RUNX3/CD83/ITPKB/NFKBID/SOCS1	5
GO:0006979	response to oxidative stress	16/296	434/18903	0.00142396	0.0314844	0.0249934	PTGS2/ABL1/HMOX1/HIF1A/ADNP2/AREG/TNFAIP3/WNT1/OSER1/IL10/FOXO1/NR4A2/ZC3H12A/PLK3/FOSL1/TNF	16
GO:2000514	regulation of CD4-positive, alpha-beta T cell activation	6/296	79/18903	0.00149541	0.0323151	0.0256528	RUNX3/SMAD7/CD83/ZC3H12A/NFKBID/SOCS1	6
GO:0006482	protein demethylation	4/296	32/18903	0.00149944	0.0323151	0.0256528	JMJD6/KDM3A/KDM6A/KDM2A	4
GO:0008214	protein dealkylation	4/296	32/18903	0.00149944	0.0323151	0.0256528	JMJD6/KDM3A/KDM6A/KDM2A	4
GO:0060211	regulation of nuclear-transcribed mRNA poly(A) tail shortening	3/296	15/18903	0.00150402	0.0323151	0.0256528	TENT4B/AGO2/BTG2	3
GO:1904380	endoplasmic reticulum mannose trimming	3/296	15/18903	0.00150402	0.0323151	0.0256528	MARCHF6/TRIM13/RNF103	3
GO:0003158	endothelium development	8/296	139/18903	0.00157763	0.0337063	0.0267572	ICAM1/PPP1R16B/PDE4D/PROC/CXCR4/ZEB1/DLL1/TNF	8
GO:0046822	regulation of nucleocytoplasmic transport	7/296	109/18903	0.0016437	0.0348359	0.0276539	PTGS2/DNAJC27/XPO4/PIK3R1/BAG3/ZC3H12A/SMAD3	7
GO:0048813	dendrite morphogenesis	8/296	140/18903	0.00165103	0.0348359	0.0276539	LZTS3/WASL/EPHA4/FARP1/WNT7A/SDC2/ANAPC2/CDK5R1	8
GO:0043525	positive regulation of neuron apoptotic process	5/296	55/18903	0.0016697	0.0348359	0.0276539	MAP2K7/ABL1/DDIT3/CDK5R1/TNF	5
GO:2000107	negative regulation of leukocyte apoptotic process	5/296	55/18903	0.0016697	0.0348359	0.0276539	BCL3/HIF1A/ITPKB/TSC22D3/IRS2	5
GO:0009648	photoperiodism	4/296	33/18903	0.00168546	0.0348359	0.0276539	ID2/FBXL12/BHLHE40/PER1	4
GO:0036475	neuron death in response to oxidative stress	4/296	33/18903	0.00168546	0.0348359	0.0276539	HIF1A/WNT1/IL10/TNF	4
GO:0003002	regionalization	14/296	360/18903	0.00170571	0.0350639	0.0278349	HES1/EPB41L5/SNAI1/WNT1/BHLHE40/WNT7A/ETS2/NBL1/BTG2/SMAD3/DDIT3/GREM2/DLL1/MAFB	14
GO:0006986	response to unfolded protein	8/296	141/18903	0.00172711	0.0353129	0.0280325	RHBDD2/HSPA5/HERPUD1/DNAJB1/PIK3R1/BAG3/CREBRF/DDIT3	8
GO:0043488	regulation of mRNA stability	9/296	175/18903	0.00179434	0.036055	0.0286216	TENT4B/AGO2/METTL16/RBM38/ZFP36L2/BTG2/ZC3H12A/TENT5C/FASTKD5	9
GO:0014074	response to purine-containing compound	8/296	142/18903	0.00180593	0.036055	0.0286216	HSPA5/PTGS2/AREG/FOSB/P2RY2/FOSL1/THBD/PER1	8
GO:0051384	response to glucocorticoid	8/296	142/18903	0.00180593	0.036055	0.0286216	PTGS2/AREG/FOSB/IL10/ZFP36L2/DDIT4/FOSL1/TNF	8
GO:0048708	astrocyte differentiation	6/296	82/18903	0.00181186	0.036055	0.0286216	ABL1/HES1/ID2/EPHA4/DLL1/TNF	6
GO:0022037	metencephalon development	7/296	111/18903	0.00182476	0.036055	0.0286216	HSPA5/ABL1/WNT1/WNT7A/CLP1/CDK5R1/DLL1	7
GO:0030510	regulation of BMP signaling pathway	7/296	111/18903	0.00182476	0.036055	0.0286216	ABL1/SMAD7/SMURF2/HES1/WNT1/NBL1/GREM2	7
GO:0090336	positive regulation of brown fat cell differentiation	3/296	16/18903	0.00182977	0.036055	0.0286216	PTGS2/RREB1/METRNL	3
GO:0031330	negative regulation of cellular catabolic process	11/296	247/18903	0.00184725	0.0362117	0.0287461	USP36/HMOX1/SLC7A5/TENT4B/WNT1/METTL16/RBM38/USP30/IL10/FOXK1/TENT5C	11
GO:0070646	protein modification by small protein removal	9/296	176/18903	0.00186571	0.0362839	0.0288034	USP36/USP46/USP35/TNFAIP3/TAF4/USP30/USP3/ATXN7/ZC3H12A	9
GO:0009612	response to mechanical stimulus	10/296	211/18903	0.00187001	0.0362839	0.0288034	PTGS2/TNFRSF10A/CXCR4/IRF1/FOSB/BAG3/BTG2/FOSL1/PLEC/TNF	10
GO:0009649	entrainment of circadian clock	4/296	34/18903	0.00188692	0.0364262	0.0289163	ID2/FBXL12/BHLHE40/PER1	4
GO:0045786	negative regulation of cell cycle	15/296	405/18903	0.00190209	0.0365335	0.0290015	RUNX3/PTGS2/ABL1/FZR1/TNFAIP3/IL10/SDE2/ZFP36L2/BTG3/BTG2/TNKS/PLK3/TSPYL2/MAPK12/TNF	15
GO:0019827	stem cell population maintenance	9/296	177/18903	0.00193934	0.0370619	0.029421	DDX6/HES1/KDM3A/FOXO1/ZFP36L2/WNT7A/WDR43/BCL9L/DLL1	9
GO:0035196	miRNA processing	5/296	57/18903	0.00195935	0.037257	0.0295759	AGO2/ZC3H12A/SNIP1/SMAD3/TNF	5
GO:0001659	temperature homeostasis	9/296	178/18903	0.00201527	0.0381297	0.0302687	PTGS2/KDM3A/EGR1/CXCR4/TLE3/PTGES/FOXO1/DDIT3/TNF	9
GO:0007249	I-kappaB kinase/NF-kappaB signaling	12/296	288/18903	0.00203757	0.0381718	0.030302	BCL3/ABL1/HMOX1/TNFAIP3/ZC3H12A/SNIP1/PLEKHG5/TRAF6/PER1/PELI1/TRIM13/TNF	12
GO:0034599	cellular response to oxidative stress	12/296	288/18903	0.00203757	0.0381718	0.030302	ABL1/HMOX1/HIF1A/ADNP2/TNFAIP3/WNT1/OSER1/IL10/FOXO1/NR4A2/ZC3H12A/TNF	12
GO:0045637	regulation of myeloid cell differentiation	10/296	214/18903	0.00207396	0.0382931	0.0303983	HIF1A/ID2/ACVR1B/ITPKB/PIK3R1/PURB/TRAF6/DLL1/MAFB/TNF	10
GO:0071496	cellular response to external stimulus	13/296	328/18903	0.00209244	0.0382931	0.0303983	HSPA5/PTGS2/HMOX1/SLC7A5/TNFRSF10A/HNRNPL/IRF1/FOXO1/BAG3/NR4A2/ZC3H12A/FOSL1/PLEC	13
GO:0048659	smooth muscle cell proliferation	9/296	179/18903	0.00209356	0.0382931	0.0303983	PTGS2/HMOX1/HBEGF/ID2/MEF2D/TNFAIP3/IL10/DDIT3/TNF	9
GO:0002719	negative regulation of cytokine production involved in immune response	4/296	35/18903	0.00210446	0.0382931	0.0303983	HMOX1/SMAD7/IL10/TNF	4
GO:0032633	interleukin-4 production	4/296	35/18903	0.00210446	0.0382931	0.0303983	SLC7A5/CD83/DDIT3/IL1RAP	4
GO:0032673	regulation of interleukin-4 production	4/296	35/18903	0.00210446	0.0382931	0.0303983	SLC7A5/CD83/DDIT3/IL1RAP	4
GO:0060997	dendritic spine morphogenesis	5/296	58/18903	0.00211719	0.0383412	0.0304365	LZTS3/WASL/EPHA4/WNT7A/CDK5R1	5
GO:0072073	kidney epithelium development	8/296	146/18903	0.00215008	0.0387524	0.0307629	CRLF1/SMAD7/HES1/EPHA4/WNT1/GZF1/SMAD3/DLL1	8
GO:0031649	heat generation	3/296	17/18903	0.00219628	0.0390302	0.0309835	PTGS2/PTGES/TNF	3
GO:1901163	regulation of trophoblast cell migration	3/296	17/18903	0.00219628	0.0390302	0.0309835	SMURF2/AGO2/ACVR1B	3
GO:1904948	midbrain dopaminergic neuron differentiation	3/296	17/18903	0.00219628	0.0390302	0.0309835	WNT1/NR4A2/CSNK1E	3
GO:0007179	transforming growth factor beta receptor signaling pathway	10/296	216/18903	0.00221962	0.0392615	0.0311671	HSPA5/DKK3/SMAD7/ZMIZ1/SMURF2/WNT1/ZEB1/SMAD3/CHST11/BCL9L	10
GO:1903038	negative regulation of leukocyte cell-cell adhesion	8/296	147/18903	0.00224368	0.0395034	0.0313591	RUNX3/SMAD7/IRF1/IL10/CTLA4/ZC3H12A/SOCS1/PELI1	8
GO:0098727	maintenance of cell number	9/296	181/18903	0.0022574	0.0395617	0.0314054	DDX6/HES1/KDM3A/FOXO1/ZFP36L2/WNT7A/WDR43/BCL9L/DLL1	9
GO:0042306	regulation of protein import into nucleus	5/296	59/18903	0.0022841	0.0398459	0.031631	PTGS2/PIK3R1/BAG3/ZC3H12A/SMAD3	5
GO:0051098	regulation of binding	14/296	372/18903	0.00230562	0.0399849	0.0317414	BCL3/ABL1/HMOX1/HNRNPL/HES1/EPB41L5/EPHA4/IL10/SMAD3/TNKS/TRAF6/DDIT3/GREM2/CSNK1E	14
GO:0045589	regulation of regulatory T cell differentiation	4/296	36/18903	0.0023387	0.0399849	0.0317414	IRF1/DUSP10/CTLA4/SOCS1	4
GO:0050869	negative regulation of B cell activation	4/296	36/18903	0.0023387	0.0399849	0.0317414	ID2/TNFAIP3/IL10/CTLA4	4
GO:0002822	regulation of adaptive immune response based on somatic recombination of immune receptors built from immunoglobulin superfamily domains	9/296	182/18903	0.00234306	0.0399849	0.0317414	SMAD7/TNFAIP3/ZBTB1/IL10/ZC3H12A/NFKBID/TRAF6/ARID5A/TNF	9
GO:0016055	Wnt signaling pathway	16/296	456/18903	0.00234463	0.0399849	0.0317414	DKK3/ABL1/SMURF2/TNFAIP3/EGR1/WNT1/TLE3/FOXO1/NR4A2/WNT7A/SMAD3/TNKS/DDIT3/HIC1/BCL9L/CSNK1E	16
GO:2001233	regulation of apoptotic signaling pathway	14/296	374/18903	0.0024208	0.0410271	0.0325686	TNFRSF12A/BCLAF1/HERPUD1/MNT/PTGS2/ICAM1/HMOX1/HIF1A/TNFAIP3/SNAI1/ITPRIP/NR4A2/DDIT3/TNF	14
GO:0198738	cell-cell signaling by wnt	16/296	458/18903	0.00244859	0.0410271	0.0325686	DKK3/ABL1/SMURF2/TNFAIP3/EGR1/WNT1/TLE3/FOXO1/NR4A2/WNT7A/SMAD3/TNKS/DDIT3/HIC1/BCL9L/CSNK1E	16
GO:0010507	negative regulation of autophagy	6/296	87/18903	0.00244889	0.0410271	0.0325686	USP36/HMOX1/SLC7A5/USP30/IL10/FOXK1	6
GO:0030433	ubiquitin-dependent ERAD pathway	6/296	87/18903	0.00244889	0.0410271	0.0325686	RHBDD2/HSPA5/HERPUD1/MARCHF6/TRIM13/RNF103	6
GO:0001666	response to hypoxia	12/296	296/18903	0.00255257	0.0423404	0.0336112	PTGS2/HMOX1/HIF1A/EPHA4/EGR1/CXCR4/PLAU/NR4A2/SMAD3/DDIT4/PLK3/TNF	12
GO:0070229	negative regulation of lymphocyte apoptotic process	4/296	37/18903	0.00259029	0.0423404	0.0336112	BCL3/HIF1A/TSC22D3/IRS2	4
GO:1902745	positive regulation of lamellipodium organization	4/296	37/18903	0.00259029	0.0423404	0.0336112	RREB1/WNT1/PIK3R1/AUTS2	4
GO:0034138	toll-like receptor 3 signaling pathway	3/296	18/18903	0.00260522	0.0423404	0.0336112	TNFAIP3/PELI1/TNF	3
GO:0036507	protein demannosylation	3/296	18/18903	0.00260522	0.0423404	0.0336112	MARCHF6/TRIM13/RNF103	3
GO:0036508	protein alpha-1,2-demannosylation	3/296	18/18903	0.00260522	0.0423404	0.0336112	MARCHF6/TRIM13/RNF103	3
GO:0061450	trophoblast cell migration	3/296	18/18903	0.00260522	0.0423404	0.0336112	SMURF2/AGO2/ACVR1B	3
GO:0070918	small regulatory ncRNA processing	5/296	61/18903	0.00264634	0.0428256	0.0339964	AGO2/ZC3H12A/SNIP1/SMAD3/TNF	5
GO:0045860	positive regulation of protein kinase activity	15/296	420/18903	0.00269083	0.0433612	0.0344215	CAMKK1/DBF4/MAP2K7/CCNT2/ABL1/TNFRSF10A/AREG/HBEGF/EPHA4/EGR1/NAB2/TRAF6/CDK5R1/SOCS1/TNF	15
GO:0030183	B cell differentiation	8/296	152/18903	0.00276074	0.0439397	0.0348808	BCL3/ABL1/ID2/ZBTB1/IL10/PIK3R1/ZFP36L2/DLL1	8
GO:0043487	regulation of RNA stability	9/296	187/18903	0.00281093	0.0439397	0.0348808	TENT4B/AGO2/METTL16/RBM38/ZFP36L2/BTG2/ZC3H12A/TENT5C/FASTKD5	9
GO:0045766	positive regulation of angiogenesis	9/296	187/18903	0.00281093	0.0439397	0.0348808	ABL1/HMOX1/HIF1A/CXCR4/AGO2/IL10/EMC10/ZC3H12A/DLL1	9
GO:1904018	positive regulation of vasculature development	9/296	187/18903	0.00281093	0.0439397	0.0348808	ABL1/HMOX1/HIF1A/CXCR4/AGO2/IL10/EMC10/ZC3H12A/DLL1	9
GO:0035967	cellular response to topologically incorrect protein	7/296	120/18903	0.00283861	0.0439397	0.0348808	RHBDD2/HSPA5/HERPUD1/RNF126/PIK3R1/BAG3/DDIT3	7
GO:0042752	regulation of circadian rhythm	7/296	120/18903	0.00283861	0.0439397	0.0348808	ID2/FBXL12/BHLHE40/KDM2A/NR1D2/PER1/CSNK1E	7
GO:0043506	regulation of JUN kinase activity	5/296	62/18903	0.00284227	0.0439397	0.0348808	MAP2K7/EPHA4/DUSP10/TRAF6/TNF	5
GO:0045428	regulation of nitric oxide biosynthetic process	5/296	62/18903	0.00284227	0.0439397	0.0348808	PTGS2/IL10/ZC3H12A/SMAD3/TNF	5
GO:0070228	regulation of lymphocyte apoptotic process	5/296	62/18903	0.00284227	0.0439397	0.0348808	BCL3/HIF1A/IL10/TSC22D3/IRS2	5
GO:0090303	positive regulation of wound healing	5/296	62/18903	0.00284227	0.0439397	0.0348808	HBEGF/CXCR4/PLAU/RREB1/THBD	5
GO:0051591	response to cAMP	6/296	90/18903	0.00290428	0.0447164	0.0354974	HSPA5/AREG/FOSB/FOSL1/THBD/PER1	6
GO:0002544	chronic inflammatory response	3/296	19/18903	0.00305814	0.0465204	0.0369294	TNFAIP3/IL10/TNF	3
GO:0036003	positive regulation of transcription from RNA polymerase II promoter in response to stress	3/296	19/18903	0.00305814	0.0465204	0.0369294	HSPA5/HIF1A/DDIT3	3
GO:2001185	regulation of CD8-positive, alpha-beta T cell activation	3/296	19/18903	0.00305814	0.0465204	0.0369294	RUNX3/IRF1/SOCS1	3
GO:0002698	negative regulation of immune effector process	7/296	122/18903	0.00311327	0.0471644	0.0374407	HMOX1/SMAD7/IL10/DUSP10/ZC3H12A/KIR2DL4/TNF	7
GO:0061013	regulation of mRNA catabolic process	9/296	190/18903	0.00312528	0.0471644	0.0374407	TENT4B/AGO2/METTL16/RBM38/ZFP36L2/BTG2/ZC3H12A/TENT5C/FASTKD5	9
GO:0045066	regulatory T cell differentiation	4/296	39/18903	0.00314797	0.047319	0.0375634	IRF1/DUSP10/CTLA4/SOCS1	4
GO:0010001	glial cell differentiation	10/296	227/18903	0.00317479	0.0475343	0.0377343	ABL1/HES1/ID2/EPHA4/CXCR4/DUSP10/NAB2/PLEC/DLL1/TNF	10
GO:0009791	post-embryonic development	6/296	92/18903	0.00324121	0.0483386	0.0383728	PRDM1/ABL1/AGO2/NR4A2/TIPARP/CHST11	6
GO:0007389	pattern specification process	16/296	472/18903	0.00328913	0.0488616	0.0387879	HIF1A/HES1/EPB41L5/SNAI1/WNT1/BHLHE40/ZEB1/WNT7A/ETS2/NBL1/BTG2/SMAD3/DDIT3/GREM2/DLL1/MAFB	16

## Sheet: Table 11
ID	Description	GeneRatio	BgRatio	pvalue	p.adjust	qvalue	geneID	Count
GO:0030168	platelet activation	11/251	133/18903	1.64773e-06	0.00425858	0.00406963	PF4V1/MAPK14/MPL/TREML1/PF4/ILK/P2RY12/C1GALT1C1/SELP/GP1BA/GP1BB	11
GO:0007599	hemostasis	14/251	231/18903	2.70644e-06	0.00425858	0.00406963	PF4V1/MAPK14/MPL/NFE2/F13A1/TREML1/PF4/ILK/P2RY12/C1GALT1C1/SELP/PROS1/GP1BA/GP1BB	14
GO:0007596	blood coagulation	13/251	225/18903	1.03444e-05	0.0102945	0.0098377	PF4V1/MAPK14/MPL/F13A1/TREML1/PF4/ILK/P2RY12/C1GALT1C1/SELP/PROS1/GP1BA/GP1BB	13
GO:0050817	coagulation	13/251	230/18903	1.30848e-05	0.0102945	0.0098377	PF4V1/MAPK14/MPL/F13A1/TREML1/PF4/ILK/P2RY12/C1GALT1C1/SELP/PROS1/GP1BA/GP1BB	13

## Sheet: Table 12
ID	Description	GeneRatio	BgRatio	pvalue	p.adjust	qvalue	geneID	Count
GO:0030098	lymphocyte differentiation	21/256	419/18903	2.92909e-07	0.000562713	0.000456964	RUNX3/BCL3/RORA/JMJD6/SMAD7/IFNG/CD83/ID2/EGR1/IL1B/TNFSF9/DNAJB9/IL10/PIK3R1/ZEB1/PTPRJ/ZFP36L2/CTLA4/ZC3H12A/AXL/SOCS1	21
GO:0031650	regulation of heat generation	5/256	12/18903	3.21091e-07	0.000562713	0.000456964	PTGS2/ARRDC3/IL1B/PTGES/TNF	5
GO:1903131	mononuclear cell differentiation	21/256	473/18903	2.06759e-06	0.00207957	0.00168877	RUNX3/BCL3/RORA/JMJD6/SMAD7/IFNG/CD83/ID2/EGR1/IL1B/TNFSF9/DNAJB9/IL10/PIK3R1/ZEB1/PTPRJ/ZFP36L2/CTLA4/ZC3H12A/AXL/SOCS1	21
GO:0031649	heat generation	5/256	17/18903	2.37327e-06	0.00207957	0.00168877	PTGS2/ARRDC3/IL1B/PTGES/TNF	5
GO:0030217	T cell differentiation	16/256	296/18903	3.01749e-06	0.00211526	0.00171774	RUNX3/BCL3/RORA/JMJD6/SMAD7/IFNG/CD83/EGR1/IL1B/TNFSF9/PIK3R1/ZEB1/ZFP36L2/CTLA4/ZC3H12A/SOCS1	16
GO:0014823	response to activity	8/256	70/18903	4.63847e-06	0.00259058	0.00210374	HIF1A/SLC7A5/CXCR4/IL10/ZEB1/METRNL/TNF/MTFP1	8
GO:0045598	regulation of fat cell differentiation	11/256	147/18903	5.29642e-06	0.00259058	0.00210374	RORA/PTGS2/HES1/ID2/JDP2/ZFP36L2/ZC3H12A/SYAP1/DDIT3/METRNL/TNF	11
GO:0045619	regulation of lymphocyte differentiation	13/256	210/18903	6.0718e-06	0.00259058	0.00210374	RUNX3/SMAD7/IFNG/CD83/ID2/TNFSF9/IL10/ZEB1/ZFP36L2/CTLA4/ZC3H12A/AXL/SOCS1	13
GO:0031331	positive regulation of cellular catabolic process	19/256	429/18903	6.65199e-06	0.00259058	0.00210374	HERPUD1/HIF1A/SMAD7/ATG2A/IFNG/TENT4B/AGO2/IL1B/PLK2/ZFP36L2/SUPV3L1/BTG2/ZC3H12A/MOAP1/RNF139/PLK3/SMURF1/TRIM13/TNF	19
GO:0001660	fever generation	4/256	11/18903	1.00624e-05	0.00352686	0.00286407	PTGS2/IL1B/PTGES/TNF	4
GO:0097193	intrinsic apoptotic signaling pathway	15/256	298/18903	1.44426e-05	0.00423668	0.00344049	BCLAF1/HERPUD1/BCL3/PTGS2/HIF1A/SNAI1/SKIL/PMAIP1/PIK3R1/MOAP1/DDIT4/DDIT3/HIC1/SIAH1/TNF	15
GO:1903706	regulation of hemopoiesis	18/256	413/18903	1.4505e-05	0.00423668	0.00344049	RUNX3/HIF1A/SMAD7/IFNG/CD83/ID2/TNFSF9/IL10/PIK3R1/PURB/ZEB1/ZFP36L2/KAT6B/CTLA4/ZC3H12A/AXL/SOCS1/TNF	18
GO:0043367	CD4-positive, alpha-beta T cell differentiation	8/256	88/18903	2.56111e-05	0.00592725	0.00481336	RUNX3/BCL3/RORA/SMAD7/IFNG/CD83/ZC3H12A/SOCS1	8
GO:0010469	regulation of signaling receptor activity	11/256	175/18903	2.7525e-05	0.00592725	0.00481336	HIF1A/AREG/IFNG/HBEGF/PDE4D/KLHL24/ERRFI1/PLAU/IL10/PHLDA2/TNF	11
GO:1902105	regulation of leukocyte differentiation	15/256	317/18903	2.96992e-05	0.00592725	0.00481336	RUNX3/SMAD7/IFNG/CD83/ID2/TNFSF9/IL10/PIK3R1/ZEB1/ZFP36L2/CTLA4/ZC3H12A/AXL/SOCS1/TNF	15
GO:0045444	fat cell differentiation	13/256	244/18903	3.0018e-05	0.00592725	0.00481336	RORA/PTGS2/HES1/ID2/JDP2/ZFP36L2/NR4A2/ZC3H12A/SYAP1/DDIT3/METRNL/SOCS1/TNF	13
GO:0010586	miRNA metabolic process	8/256	90/18903	3.0176e-05	0.00592725	0.00481336	HIF1A/EGR1/TENT4B/AGO2/IL10/ZC3H12A/FOSL1/TNF	8
GO:0043620	regulation of DNA-templated transcription in response to stress	6/256	45/18903	3.04395e-05	0.00592725	0.00481336	BCLAF1/HSPA5/HIF1A/EGR1/ATF3/DDIT3	6
GO:0032609	interferon-gamma production	9/256	119/18903	3.52451e-05	0.0061767	0.00501593	BCL3/SLC7A5/PDE4D/IL1B/IL10/ZC3H12A/AXL/DDIT3/TNF	9
GO:0032649	regulation of interferon-gamma production	9/256	119/18903	3.52451e-05	0.0061767	0.00501593	BCL3/SLC7A5/PDE4D/IL1B/IL10/ZC3H12A/AXL/DDIT3/TNF	9
GO:0001819	positive regulation of cytokine production	19/256	486/18903	3.75836e-05	0.00627289	0.00509404	BCL3/RORA/PTGS2/OSM/HIF1A/SLC7A5/IFNG/CD83/PDE4D/EGR1/IL1B/IL10/PIK3R1/PTPRJ/DDIT3/KIR2DL4/IL1RAP/PELI1/TNF	19
GO:1904380	endoplasmic reticulum mannose trimming	4/256	15/18903	3.98799e-05	0.00635359	0.00515958	MARCHF6/RNF139/TRIM13/RNF103	4
GO:0002683	negative regulation of immune system process	18/256	449/18903	4.364e-05	0.00665036	0.00540058	RUNX3/SMAD7/WASL/ID2/TNFAIP3/IL10/PLK2/PIK3R1/PTPRJ/TSC22D3/CTLA4/ZC3H12A/AXL/YES1/SOCS1/KIR2DL4/PELI1/TNF	18
GO:2001233	regulation of apoptotic signaling pathway	16/256	374/18903	5.44125e-05	0.00794649	0.00645313	TNFRSF12A/BCLAF1/HERPUD1/MNT/PTGS2/HIF1A/TNFAIP3/SNAI1/IL1B/SKIL/PMAIP1/NR4A2/ATF3/DDIT3/SIAH1/TNF	16
GO:0008630	intrinsic apoptotic signaling pathway in response to DNA damage	8/256	102/18903	7.42605e-05	0.0102364	0.00831274	BCL3/SNAI1/SKIL/PIK3R1/MOAP1/DDIT4/HIC1/TNF	8
GO:0006809	nitric oxide biosynthetic process	7/256	76/18903	7.59336e-05	0.0102364	0.00831274	RORA/PTGS2/IFNG/IL1B/IL10/ZC3H12A/TNF	7
GO:0036507	protein demannosylation	4/256	18/18903	8.65842e-05	0.0108385	0.00880165	MARCHF6/RNF139/TRIM13/RNF103	4
GO:0036508	protein alpha-1,2-demannosylation	4/256	18/18903	8.65842e-05	0.0108385	0.00880165	MARCHF6/RNF139/TRIM13/RNF103	4
GO:0051250	negative regulation of lymphocyte activation	10/256	166/18903	9.10437e-05	0.0110037	0.00893583	RUNX3/SMAD7/ID2/TNFAIP3/IL10/CTLA4/ZC3H12A/AXL/SOCS1/PELI1	10
GO:0043370	regulation of CD4-positive, alpha-beta T cell differentiation	6/256	56/18903	0.000107156	0.0116347	0.0094482	RUNX3/SMAD7/IFNG/CD83/ZC3H12A/SOCS1	6
GO:2000630	positive regulation of miRNA metabolic process	6/256	56/18903	0.000107156	0.0116347	0.0094482	HIF1A/EGR1/IL10/ZC3H12A/FOSL1/TNF	6
GO:0036003	positive regulation of transcription from RNA polymerase II promoter in response to stress	4/256	19/18903	0.00010851	0.0116347	0.0094482	HSPA5/HIF1A/ATF3/DDIT3	4
GO:0071559	response to transforming growth factor beta	13/256	277/18903	0.000109542	0.0116347	0.0094482	RUNX3/HSPA5/SMAD7/EPB41L5/LATS1/SKIL/ZEB1/ZFP36L2/WNT7A/HPGD/YES1/BCL9L/SMURF1	13
GO:0046209	nitric oxide metabolic process	7/256	82/18903	0.000123266	0.0124939	0.010146	RORA/PTGS2/IFNG/IL1B/IL10/ZC3H12A/TNF	7
GO:0045620	negative regulation of lymphocyte differentiation	6/256	58/18903	0.000130601	0.0124939	0.010146	RUNX3/SMAD7/ID2/CTLA4/ZC3H12A/SOCS1	6
GO:0006986	response to unfolded protein	9/256	141/18903	0.00013174	0.0124939	0.010146	HSPA5/HERPUD1/HSPA2/DNAJB9/DNAJB1/PIK3R1/ATF3/CREBRF/DDIT3	9
GO:2001057	reactive nitrogen species metabolic process	7/256	83/18903	0.000133086	0.0124939	0.010146	RORA/PTGS2/IFNG/IL1B/IL10/ZC3H12A/TNF	7
GO:0045786	negative regulation of cell cycle	16/256	405/18903	0.000137517	0.0124939	0.010146	RUNX3/PTGS2/TNFAIP3/LATS1/IL10/SDE2/PLK2/ZFP36L2/BTG3/BTG2/HPGD/TNKS/PLK3/TSPYL2/MAPK12/TNF	16
GO:0051384	response to glucocorticoid	9/256	142/18903	0.00013902	0.0124939	0.010146	PTGS2/AREG/ERRFI1/KLF9/IL10/ZFP36L2/DDIT4/FOSL1/TNF	9
GO:0033135	regulation of peptidyl-serine phosphorylation	9/256	143/18903	0.000146632	0.0128486	0.010434	PTGS2/OSM/SMAD7/IFNG/PDE4D/GADD45A/LATS1/DDIT4/TNF	9
GO:0008625	extrinsic apoptotic signaling pathway via death domain receptors	7/256	85/18903	0.000154629	0.0132189	0.0107347	TNFAIP3/SKIL/PMAIP1/PIK3R1/ATF3/MOAP1/TNF	7
GO:0048659	smooth muscle cell proliferation	10/256	179/18903	0.000169472	0.0137916	0.0111997	PTGS2/IFNG/HBEGF/ID2/TNFAIP3/IL10/HPGD/FRS2/DDIT3/TNF	10
GO:0035710	CD4-positive, alpha-beta T cell activation	8/256	115/18903	0.000172264	0.0137916	0.0111997	RUNX3/BCL3/RORA/SMAD7/IFNG/CD83/ZC3H12A/SOCS1	8
GO:0043618	regulation of transcription from RNA polymerase II promoter in response to stress	5/256	39/18903	0.000173132	0.0137916	0.0111997	HSPA5/HIF1A/EGR1/ATF3/DDIT3	5
GO:0018209	peptidyl-serine modification	14/256	332/18903	0.000184586	0.0143772	0.0116753	CLK1/PTGS2/OSM/SMAD7/IFNG/PDE4D/GADD45A/LATS1/PLK2/DDIT4/TNKS/MBOAT4/MAPK12/TNF	14
GO:0045428	regulation of nitric oxide biosynthetic process	6/256	62/18903	0.00018961	0.0144474	0.0117324	PTGS2/IFNG/IL1B/IL10/ZC3H12A/TNF	6
GO:0046632	alpha-beta T cell differentiation	8/256	117/18903	0.000194055	0.0144715	0.011752	RUNX3/BCL3/RORA/SMAD7/IFNG/CD83/ZC3H12A/SOCS1	8
GO:0050866	negative regulation of cell activation	11/256	221/18903	0.00022258	0.016253	0.0131986	RUNX3/SMAD7/ID2/TNFAIP3/IL10/CTLA4/ZC3H12A/AXL/THBD/SOCS1/PELI1	11
GO:0080164	regulation of nitric oxide metabolic process	6/256	65/18903	0.000246297	0.0176178	0.0143069	PTGS2/IFNG/IL1B/IL10/ZC3H12A/TNF	6
GO:0043433	negative regulation of DNA-binding transcription factor activity	10/256	190/18903	0.000274449	0.0183075	0.014867	BCL3/SMAD7/HES1/ID2/TNFAIP3/RLIM/IL10/ZC3H12A/DDIT3/PELI1	10
GO:0002676	regulation of chronic inflammatory response	3/256	10/18903	0.000274571	0.0183075	0.014867	TNFAIP3/IL10/TNF	3
GO:0042368	vitamin D biosynthetic process	3/256	10/18903	0.000274571	0.0183075	0.014867	IFNG/SNAI1/TNF	3
GO:0014850	response to muscle activity	4/256	24/18903	0.000282055	0.0183075	0.014867	HIF1A/SLC7A5/METRNL/MTFP1	4
GO:0051043	regulation of membrane protein ectodomain proteolysis	4/256	24/18903	0.000282055	0.0183075	0.014867	IFNG/IL1B/IL10/TNF	4
GO:0019216	regulation of lipid metabolic process	14/256	347/18903	0.00028996	0.0184784	0.0150058	RORA/CDC42/PTGS2/SEC14L2/PIK3IP1/IFNG/ID2/EGR1/SNAI1/IL1B/SAMD8/HPGD/NR1D2/TNF	14
GO:0001701	in utero embryonic development	15/256	393/18903	0.000320498	0.0194972	0.0158331	HIF1A/HES1/EPB41L5/RBBP6/SNAI1/SBDS/LATS1/SKIL/IL10/CIR1/ADCY9/FOSL1/PHLDA2/TENT5C/MAFF	15
GO:0071560	cellular response to transforming growth factor beta stimulus	12/256	271/18903	0.000341398	0.0194972	0.0158331	HSPA5/SMAD7/EPB41L5/LATS1/SKIL/ZEB1/ZFP36L2/WNT7A/HPGD/YES1/BCL9L/SMURF1	12
GO:0014015	positive regulation of gliogenesis	6/256	69/18903	0.000341715	0.0194972	0.0158331	SLC7A5/HES1/ID2/CXCR4/IL1B/TNF	6
GO:0045936	negative regulation of phosphate metabolic process	16/256	440/18903	0.000348718	0.0194972	0.0158331	PIK3IP1/PPP1R16B/SMAD7/IFNG/PDE4D/ERRFI1/GADD45A/TNFAIP3/IL1B/LATS1/PTPRJ/ZC3H12A/MIDN/DDIT4/SOCS1/TNF	16
GO:0010563	negative regulation of phosphorus metabolic process	16/256	441/18903	0.000357534	0.0194972	0.0158331	PIK3IP1/PPP1R16B/SMAD7/IFNG/PDE4D/ERRFI1/GADD45A/TNFAIP3/IL1B/LATS1/PTPRJ/ZC3H12A/MIDN/DDIT4/SOCS1/TNF	16
GO:0046683	response to organophosphorus	8/256	128/18903	0.000358208	0.0194972	0.0158331	HSPA5/PTGS2/AREG/IL1B/P2RY2/FOSL1/THBD/PER1	8
GO:0018105	peptidyl-serine phosphorylation	13/256	313/18903	0.00036107	0.0194972	0.0158331	CLK1/PTGS2/OSM/SMAD7/IFNG/PDE4D/GADD45A/LATS1/PLK2/DDIT4/TNKS/MAPK12/TNF	13
GO:0048661	positive regulation of smooth muscle cell proliferation	7/256	98/18903	0.000373491	0.0194972	0.0158331	PTGS2/HBEGF/ID2/IL10/HPGD/FRS2/TNF	7
GO:1990440	positive regulation of transcription from RNA polymerase II promoter in response to endoplasmic reticulum stress	3/256	11/18903	0.000373762	0.0194972	0.0158331	HSPA5/ATF3/DDIT3	3
GO:0002695	negative regulation of leukocyte activation	10/256	198/18903	0.000381106	0.0194972	0.0158331	RUNX3/SMAD7/ID2/TNFAIP3/IL10/CTLA4/ZC3H12A/AXL/SOCS1/PELI1	10
GO:2000273	positive regulation of signaling receptor activity	5/256	46/18903	0.000381616	0.0194972	0.0158331	HIF1A/AREG/IFNG/HBEGF/IL10	5
GO:0006517	protein deglycosylation	4/256	26/18903	0.000388481	0.0194972	0.0158331	MARCHF6/RNF139/TRIM13/RNF103	4
GO:0036119	response to platelet-derived growth factor	4/256	26/18903	0.000388481	0.0194972	0.0158331	ERRFI1/SYAP1/DDIT3/YES1	4
GO:0046639	negative regulation of alpha-beta T cell differentiation	4/256	26/18903	0.000388481	0.0194972	0.0158331	RUNX3/SMAD7/ZC3H12A/SOCS1	4
GO:0035966	response to topologically incorrect protein	9/256	163/18903	0.000389388	0.0194972	0.0158331	HSPA5/HERPUD1/HSPA2/DNAJB9/DNAJB1/PIK3R1/ATF3/CREBRF/DDIT3	9
GO:0032922	circadian regulation of gene expression	6/256	71/18903	0.000399167	0.0197054	0.0160022	RORA/ID2/EGR1/KDM2A/PER1/NRIP1	6
GO:1902895	positive regulation of miRNA transcription	5/256	47/18903	0.000422376	0.0200734	0.0163011	HIF1A/EGR1/IL10/FOSL1/TNF	5
GO:0034620	cellular response to unfolded protein	7/256	100/18903	0.000422394	0.0200734	0.0163011	HSPA5/HERPUD1/HSPA2/DNAJB9/PIK3R1/ATF3/DDIT3	7
GO:0031960	response to corticosteroid	9/256	165/18903	0.000425718	0.0200734	0.0163011	PTGS2/AREG/ERRFI1/KLF9/IL10/ZFP36L2/DDIT4/FOSL1/TNF	9
GO:0035914	skeletal muscle cell differentiation	6/256	72/18903	0.000430585	0.0200734	0.0163011	EGR1/BTG2/ATF3/NR1D2/MAFF/BCL9L	6
GO:0072594	establishment of protein localization to organelle	16/256	449/18903	0.000435258	0.0200734	0.0163011	HSPA5/HERPUD1/SEC61A2/BCL3/PTGS2/IFNG/TNFAIP3/NXT1/PIK3R1/ZC3H12A/GRPEL2/MOAP1/DDIT3/RGPD2/SMURF1/TIMM23B	16
GO:0051962	positive regulation of nervous system development	12/256	279/18903	0.000443393	0.020183	0.0163901	HIF1A/SLC7A5/IFNG/HES1/ID2/CXCR4/IL1B/SKIL/WNT7A/IL1RAP/SMURF1/TNF	12
GO:0046637	regulation of alpha-beta T cell differentiation	6/256	73/18903	0.0004639	0.0204313	0.0165917	RUNX3/SMAD7/IFNG/CD83/ZC3H12A/SOCS1	6
GO:0002673	regulation of acute inflammatory response	5/256	48/18903	0.000466335	0.0204313	0.0165917	PTGS2/OSM/IL1B/PTGES/TNF	5
GO:0045581	negative regulation of T cell differentiation	5/256	48/18903	0.000466335	0.0204313	0.0165917	RUNX3/SMAD7/CTLA4/ZC3H12A/SOCS1	5
GO:0030656	regulation of vitamin metabolic process	3/256	12/18903	0.000493372	0.0210802	0.0171187	IFNG/SNAI1/TNF	3
GO:0030330	DNA damage response, signal transduction by p53 class mediator	6/256	74/18903	0.000499189	0.0210802	0.0171187	BCL3/SNAI1/PMAIP1/PLK2/PLK3/HIC1	6
GO:2000628	regulation of miRNA metabolic process	6/256	74/18903	0.000499189	0.0210802	0.0171187	HIF1A/EGR1/IL10/ZC3H12A/FOSL1/TNF	6
GO:2001235	positive regulation of apoptotic signaling pathway	8/256	135/18903	0.000511805	0.0213557	0.0173424	TNFRSF12A/BCLAF1/SKIL/PMAIP1/ATF3/DDIT3/SIAH1/TNF	8
GO:0002675	positive regulation of acute inflammatory response	4/256	28/18903	0.000520865	0.021478	0.0174417	PTGS2/OSM/IL1B/TNF	4
GO:0046425	regulation of receptor signaling pathway via JAK-STAT	7/256	104/18903	0.000535517	0.0218254	0.0177238	BCL3/IFNG/HES1/GADD45A/IL10/SOCS1/TNF	7
GO:2001238	positive regulation of extrinsic apoptotic signaling pathway	5/256	50/18903	0.000564488	0.0226657	0.0184062	TNFRSF12A/SKIL/PMAIP1/ATF3/TNF	5
GO:0007259	receptor signaling pathway via JAK-STAT	9/256	172/18903	0.000575535	0.0226657	0.0184062	CRLF1/BCL3/OSM/IFNG/HES1/GADD45A/IL10/SOCS1/TNF	9
GO:2001242	regulation of intrinsic apoptotic signaling pathway	9/256	172/18903	0.000575535	0.0226657	0.0184062	BCLAF1/HERPUD1/PTGS2/HIF1A/SNAI1/SKIL/PMAIP1/DDIT3/SIAH1	9
GO:0010575	positive regulation of vascular endothelial growth factor production	4/256	29/18903	0.000597823	0.0232819	0.0189066	RORA/PTGS2/HIF1A/IL1B	4
GO:0030968	endoplasmic reticulum unfolded protein response	6/256	77/18903	0.000617711	0.0235335	0.0191109	HSPA5/HERPUD1/DNAJB9/PIK3R1/ATF3/DDIT3	6
GO:0032720	negative regulation of tumor necrosis factor production	6/256	77/18903	0.000617711	0.0235335	0.0191109	BCL3/ERRFI1/TNFAIP3/IL10/ZC3H12A/AXL	6
GO:0042362	fat-soluble vitamin biosynthetic process	3/256	13/18903	0.000634981	0.0239313	0.019434	IFNG/SNAI1/TNF	3
GO:0050863	regulation of T cell activation	14/256	376/18903	0.00064424	0.0240219	0.0195076	RUNX3/SMAD7/IFNG/CD83/HES1/IL1B/TNFSF9/IL10/ZEB1/CTLA4/ZC3H12A/YES1/SOCS1/PELI1	14
GO:0048660	regulation of smooth muscle cell proliferation	9/256	175/18903	0.000651762	0.0240466	0.0195276	PTGS2/IFNG/HBEGF/ID2/TNFAIP3/IL10/HPGD/FRS2/TNF	9
GO:1903037	regulation of leukocyte cell-cell adhesion	14/256	377/18903	0.000661154	0.024139	0.0196026	RUNX3/SMAD7/IFNG/CD83/HES1/IL1B/TNFSF9/IL10/CTLA4/ZC3H12A/YES1/SOCS1/PELI1/TNF	14
GO:1902106	negative regulation of leukocyte differentiation	7/256	108/18903	0.000671531	0.0242651	0.019705	RUNX3/SMAD7/ID2/PIK3R1/CTLA4/ZC3H12A/SOCS1	7
GO:1903556	negative regulation of tumor necrosis factor superfamily cytokine production	6/256	79/18903	0.000708106	0.0250571	0.0203482	BCL3/ERRFI1/TNFAIP3/IL10/ZC3H12A/AXL	6
GO:2000514	regulation of CD4-positive, alpha-beta T cell activation	6/256	79/18903	0.000708106	0.0250571	0.0203482	RUNX3/SMAD7/IFNG/CD83/ZC3H12A/SOCS1	6
GO:0014074	response to purine-containing compound	8/256	142/18903	0.000714895	0.0250571	0.0203482	HSPA5/PTGS2/AREG/IL1B/P2RY2/FOSL1/THBD/PER1	8
GO:0042326	negative regulation of phosphorylation	14/256	381/18903	0.000732629	0.0252351	0.0204927	PIK3IP1/SMAD7/IFNG/PDE4D/ERRFI1/GADD45A/TNFAIP3/IL1B/LATS1/PTPRJ/ZC3H12A/MIDN/DDIT4/SOCS1	14
GO:0001659	temperature homeostasis	9/256	178/18903	0.000736051	0.0252351	0.0204927	PTGS2/ARRDC3/EGR1/CXCR4/IL1B/TLE3/PTGES/DDIT3/TNF	9
GO:0048545	response to steroid hormone	13/256	339/18903	0.000762607	0.0252351	0.0204927	PTGS2/AREG/ERRFI1/KLF9/LATS1/IL10/NR3C2/ZFP36L2/DDIT4/FOSL1/PER1/STRN3/TNF	13
GO:0045580	regulation of T cell differentiation	9/256	179/18903	0.000766046	0.0252351	0.0204927	RUNX3/SMAD7/IFNG/CD83/TNFSF9/ZEB1/CTLA4/ZC3H12A/SOCS1	9
GO:0033137	negative regulation of peptidyl-serine phosphorylation	4/256	31/18903	0.00077536	0.0252351	0.0204927	SMAD7/PDE4D/GADD45A/DDIT4	4
GO:0010508	positive regulation of autophagy	8/256	144/18903	0.00078351	0.0252351	0.0204927	HIF1A/ATG2A/IFNG/PLK2/ZC3H12A/MOAP1/PLK3/TRIM13	8
GO:0071347	cellular response to interleukin-1	7/256	111/18903	0.000790454	0.0252351	0.0204927	RORA/HIF1A/HES1/EGR1/IL1B/ZC3H12A/CCL4	7
GO:0043484	regulation of RNA splicing	9/256	180/18903	0.00079703	0.0252351	0.0204927	CLK1/JMJD6/RBM7/RBM3/SRSF7/RBM39/RBM38/PIK3R1/CCNL1	9
GO:0061043	regulation of vascular wound healing	3/256	14/18903	0.000800097	0.0252351	0.0204927	TNFAIP3/CXCR4/TNF	3
GO:1902043	positive regulation of extrinsic apoptotic signaling pathway via death domain receptors	3/256	14/18903	0.000800097	0.0252351	0.0204927	SKIL/PMAIP1/ATF3	3
GO:1902947	regulation of tau-protein kinase activity	3/256	14/18903	0.000800097	0.0252351	0.0204927	IFNG/EGR1/NAB2	3
GO:0014009	glial cell proliferation	5/256	54/18903	0.000806371	0.0252351	0.0204927	SLC7A5/AREG/HES1/IL1B/TNF	5
GO:0043409	negative regulation of MAPK cascade	9/256	181/18903	0.000829028	0.0256293	0.0208129	ERRFI1/DUSP4/IL1B/DUSP5/PTPRJ/DUSP2/ATF3/PER1/DUSP8	9
GO:0036503	ERAD pathway	7/256	112/18903	0.000833592	0.0256293	0.0208129	HSPA5/HERPUD1/DNAJB9/MARCHF6/RNF139/TRIM13/RNF103	7
GO:0042509	regulation of tyrosine phosphorylation of STAT protein	6/256	82/18903	0.000862499	0.0260609	0.0211633	CRLF1/OSM/IFNG/HES1/SOCS1/TNF	6
GO:1905897	regulation of response to endoplasmic reticulum stress	6/256	82/18903	0.000862499	0.0260609	0.0211633	HSPA5/HERPUD1/DNAJB9/PMAIP1/PIK3R1/DDIT3	6
GO:0032770	positive regulation of monooxygenase activity	4/256	32/18903	0.000876781	0.026115	0.0212073	HIF1A/IFNG/IL1B/TNF	4
GO:0048511	rhythmic process	12/256	302/18903	0.000889816	0.026115	0.0212073	HSPA5/RORA/CREM/ID2/KLF9/EGR1/AXL/KDM2A/NR1D2/PER1/NRIP1/TNF	12
GO:0097696	receptor signaling pathway via STAT	9/256	183/18903	0.000896163	0.026115	0.0212073	CRLF1/BCL3/OSM/IFNG/HES1/GADD45A/IL10/SOCS1/TNF	9
GO:0034976	response to endoplasmic reticulum stress	11/256	261/18903	0.000899918	0.026115	0.0212073	HSPA5/HERPUD1/DNAJB9/PMAIP1/MARCHF6/PIK3R1/ATF3/RNF139/DDIT3/TRIM13/RNF103	11
GO:1903707	negative regulation of hemopoiesis	7/256	114/18903	0.000925436	0.026115	0.0212073	RUNX3/SMAD7/ID2/PIK3R1/CTLA4/ZC3H12A/SOCS1	7
GO:0032640	tumor necrosis factor production	9/256	184/18903	0.00093135	0.026115	0.0212073	BCL3/IFNG/ERRFI1/TNFAIP3/IL10/PIK3R1/PTPRJ/ZC3H12A/AXL	9
GO:0032680	regulation of tumor necrosis factor production	9/256	184/18903	0.00093135	0.026115	0.0212073	BCL3/IFNG/ERRFI1/TNFAIP3/IL10/PIK3R1/PTPRJ/ZC3H12A/AXL	9
GO:1902107	positive regulation of leukocyte differentiation	9/256	184/18903	0.00093135	0.026115	0.0212073	RUNX3/IFNG/CD83/ID2/TNFSF9/IL10/AXL/SOCS1/TNF	9
GO:1903708	positive regulation of hemopoiesis	9/256	184/18903	0.00093135	0.026115	0.0212073	RUNX3/IFNG/CD83/ID2/TNFSF9/IL10/AXL/SOCS1/TNF	9
GO:1904892	regulation of receptor signaling pathway via STAT	7/256	115/18903	0.000974253	0.0269348	0.021873	BCL3/IFNG/HES1/GADD45A/IL10/SOCS1/TNF	7
GO:0034116	positive regulation of heterotypic cell-cell adhesion	3/256	15/18903	0.000990151	0.0269348	0.021873	IL1B/IL10/TNF	3
GO:0060211	regulation of nuclear-transcribed mRNA poly(A) tail shortening	3/256	15/18903	0.000990151	0.0269348	0.021873	TENT4B/AGO2/BTG2	3
GO:0097191	extrinsic apoptotic signaling pathway	10/256	224/18903	0.000991324	0.0269348	0.021873	TNFRSF12A/IFNG/TNFAIP3/IL1B/SKIL/PMAIP1/PIK3R1/ATF3/MOAP1/TNF	10
GO:0010720	positive regulation of cell development	12/256	307/18903	0.00102508	0.0276378	0.0224439	CDC42/HIF1A/SMAD7/SLC7A5/IFNG/HES1/ID2/CXCR4/IL1B/SKIL/SMURF1/TNF	12
GO:0050730	regulation of peptidyl-tyrosine phosphorylation	11/256	266/18903	0.00104963	0.0280836	0.0228059	CRLF1/OSM/AREG/IFNG/HBEGF/HES1/ERRFI1/PTPRJ/YES1/SOCS1/TNF	11
GO:1903311	regulation of mRNA metabolic process	12/256	309/18903	0.00108378	0.0287776	0.0233695	JMJD6/RBM7/RBM3/SRSF7/TENT4B/AGO2/RBM39/RBM38/ZFP36L2/BTG2/ZC3H12A/TENT5C	12
GO:0022407	regulation of cell-cell adhesion	16/256	490/18903	0.00110302	0.0289625	0.0235196	RUNX3/SMAD7/IFNG/CD83/HES1/EPB41L5/IL1B/TNFSF9/IL10/CTLA4/ZC3H12A/DENND6A/YES1/SOCS1/PELI1/TNF	16
GO:0007260	tyrosine phosphorylation of STAT protein	6/256	86/18903	0.00110727	0.0289625	0.0235196	CRLF1/OSM/IFNG/HES1/SOCS1/TNF	6
GO:0071706	tumor necrosis factor superfamily cytokine production	9/256	189/18903	0.00112452	0.0289812	0.0235349	BCL3/IFNG/ERRFI1/TNFAIP3/IL10/PIK3R1/PTPRJ/ZC3H12A/AXL	9
GO:1903555	regulation of tumor necrosis factor superfamily cytokine production	9/256	189/18903	0.00112452	0.0289812	0.0235349	BCL3/IFNG/ERRFI1/TNFAIP3/IL10/PIK3R1/PTPRJ/ZC3H12A/AXL	9
GO:0002718	regulation of cytokine production involved in immune response	7/256	118/18903	0.00113296	0.0289856	0.0235384	SMAD7/SLC7A5/IL1B/IL10/AXL/KIR2DL4/TNF	7
GO:0030433	ubiquitin-dependent ERAD pathway	6/256	87/18903	0.00117603	0.0298696	0.0242563	HSPA5/HERPUD1/DNAJB9/MARCHF6/TRIM13/RNF103	6
GO:0051044	positive regulation of membrane protein ectodomain proteolysis	3/256	16/18903	0.00120651	0.0300127	0.0243725	IFNG/IL1B/TNF	3
GO:0002719	negative regulation of cytokine production involved in immune response	4/256	35/18903	0.00123672	0.0300127	0.0243725	SMAD7/IL10/AXL/TNF	4
GO:0032633	interleukin-4 production	4/256	35/18903	0.00123672	0.0300127	0.0243725	SLC7A5/CD83/DDIT3/IL1RAP	4
GO:0032673	regulation of interleukin-4 production	4/256	35/18903	0.00123672	0.0300127	0.0243725	SLC7A5/CD83/DDIT3/IL1RAP	4
GO:1905898	positive regulation of response to endoplasmic reticulum stress	4/256	35/18903	0.00123672	0.0300127	0.0243725	HERPUD1/PMAIP1/PIK3R1/DDIT3	4
GO:0002367	cytokine production involved in immune response	7/256	120/18903	0.00124956	0.0300127	0.0243725	SMAD7/SLC7A5/IL1B/IL10/AXL/KIR2DL4/TNF	7
GO:0035967	cellular response to topologically incorrect protein	7/256	120/18903	0.00124956	0.0300127	0.0243725	HSPA5/HERPUD1/HSPA2/DNAJB9/PIK3R1/ATF3/DDIT3	7
GO:0050769	positive regulation of neurogenesis	10/256	231/18903	0.00125017	0.0300127	0.0243725	HIF1A/SLC7A5/IFNG/HES1/ID2/CXCR4/IL1B/SKIL/SMURF1/TNF	10
GO:0050731	positive regulation of peptidyl-tyrosine phosphorylation	9/256	193/18903	0.00130136	0.0308458	0.0250491	CRLF1/OSM/AREG/IFNG/HBEGF/HES1/PTPRJ/YES1/TNF	9
GO:0045599	negative regulation of fat cell differentiation	5/256	60/18903	0.00130394	0.0308458	0.0250491	RORA/JDP2/ZFP36L2/DDIT3/TNF	5
GO:0032355	response to estradiol	7/256	121/18903	0.00131128	0.0308458	0.0250491	PTGS2/AREG/IL10/WNT7A/HPGD/NRIP1/STRN3	7
GO:0009314	response to radiation	15/256	452/18903	0.0013372	0.0312458	0.0253739	HSPA5/BCL3/PTGS2/HIF1A/ID2/GADD45A/EGR1/SDE2/PIK3R1/PLK3/THBD/PER1/H2AC25/TRIM13/TNF	15
GO:0050869	negative regulation of B cell activation	4/256	36/18903	0.00137666	0.0319549	0.0259497	ID2/TNFAIP3/IL10/CTLA4	4
GO:0051090	regulation of DNA-binding transcription factor activity	15/256	454/18903	0.0013965	0.0321841	0.0261358	BCL3/SMAD7/HES1/ID2/TNFAIP3/IL1B/RLIM/IL10/ZC3H12A/DDIT3/FOSL1/IL1RAP/PELI1/TRIM13/TNF	15
GO:1902893	regulation of miRNA transcription	5/256	61/18903	0.0014049	0.0321841	0.0261358	HIF1A/EGR1/IL10/FOSL1/TNF	5
GO:0009615	response to virus	14/256	409/18903	0.00144023	0.0327793	0.0266191	BCL3/HIF1A/RNF125/IFNG/TNFAIP3/CXCR4/IL1B/PMAIP1/ZC3H12A/DDIT4/FOSL1/TRIM13/TNF/CCL4	14
GO:0060021	roof of mouth development	6/256	91/18903	0.00148433	0.0335651	0.0272573	SNAI1/CSRNP1/WNT7A/DHRS3/BNC2/ASPH	6
GO:0046824	positive regulation of nucleocytoplasmic transport	5/256	62/18903	0.0015115	0.033744	0.0274026	PTGS2/IFNG/IL1B/PIK3R1/ZC3H12A	5
GO:0061614	miRNA transcription	5/256	62/18903	0.0015115	0.033744	0.0274026	HIF1A/EGR1/IL10/FOSL1/TNF	5
GO:0022409	positive regulation of cell-cell adhesion	12/256	322/18903	0.00153734	0.0341037	0.0276947	RUNX3/SMAD7/IFNG/CD83/HES1/IL1B/TNFSF9/IL10/DENND6A/YES1/SOCS1/TNF	12
GO:0070997	neuron death	13/256	368/18903	0.00160032	0.0349197	0.0283573	CRLF1/HSPA5/HIF1A/IFNG/EGR1/IL10/NR4A2/BTG2/AXL/DDIT4/DDIT3/SIAH1/TNF	13
GO:0007159	leukocyte cell-cell adhesion	14/256	414/18903	0.00161306	0.0349197	0.0283573	RUNX3/SMAD7/IFNG/CD83/HES1/IL1B/TNFSF9/IL10/CTLA4/ZC3H12A/YES1/SOCS1/PELI1/TNF	14
GO:0050678	regulation of epithelial cell proliferation	14/256	414/18903	0.00161306	0.0349197	0.0283573	RUNX3/CDC42/HIF1A/PPP1R16B/AREG/HES1/ERRFI1/TNFAIP3/KLF9/IL10/ZEB1/WNT7A/FRS2/TNF	14
GO:0010573	vascular endothelial growth factor production	5/256	63/18903	0.00162394	0.0349197	0.0283573	RORA/PTGS2/HIF1A/IL1B/TNF	5
GO:2001244	positive regulation of intrinsic apoptotic signaling pathway	5/256	63/18903	0.00162394	0.0349197	0.0283573	BCLAF1/SKIL/PMAIP1/DDIT3/SIAH1	5
GO:0006354	DNA-templated transcription elongation	10/256	241/18903	0.00171321	0.0361673	0.0293705	BCLAF1/RSF1/CCNT2/MED6/EAF1/KAT6B/WDR43/NAB2/KDM2A/NRIP1	10
GO:0032310	prostaglandin secretion	3/256	18/18903	0.00172323	0.0361673	0.0293705	PTGS2/IL1B/PTGES	3
GO:0034138	toll-like receptor 3 signaling pathway	3/256	18/18903	0.00172323	0.0361673	0.0293705	TNFAIP3/PELI1/TNF	3
GO:0060644	mammary gland epithelial cell differentiation	3/256	18/18903	0.00172323	0.0361673	0.0293705	HIF1A/ID2/LATS1	3
GO:0071496	cellular response to external stimulus	12/256	328/18903	0.00179414	0.0374312	0.0303969	HSPA5/PTGS2/SLC7A5/GADD45A/IL1B/GABARAPL1/PMAIP1/NR4A2/ATF3/ZC3H12A/AXL/FOSL1	12
GO:0050868	negative regulation of T cell activation	7/256	128/18903	0.00181286	0.037598	0.0305324	RUNX3/SMAD7/IL10/CTLA4/ZC3H12A/SOCS1/PELI1	7
GO:0032088	negative regulation of NF-kappaB transcription factor activity	6/256	95/18903	0.00185067	0.0381564	0.0309858	BCL3/TNFAIP3/IL10/ZC3H12A/DDIT3/PELI1	6
GO:0060251	regulation of glial cell proliferation	4/256	39/18903	0.00186225	0.0381707	0.0309974	SLC7A5/HES1/IL1B/TNF	4
GO:0007249	I-kappaB kinase/NF-kappaB signaling	11/256	288/18903	0.00197354	0.0396655	0.0322112	BCL3/RORA/TNFAIP3/IL1B/PLK2/ZC3H12A/SNIP1/PER1/PELI1/TRIM13/TNF	11
GO:0032612	interleukin-1 production	7/256	130/18903	0.00198044	0.0396655	0.0322112	IFNG/ERRFI1/TNFAIP3/EGR1/IL10/ZC3H12A/TNF	7
GO:0032652	regulation of interleukin-1 production	7/256	130/18903	0.00198044	0.0396655	0.0322112	IFNG/ERRFI1/TNFAIP3/EGR1/IL10/ZC3H12A/TNF	7
GO:0045621	positive regulation of lymphocyte differentiation	7/256	130/18903	0.00198044	0.0396655	0.0322112	RUNX3/IFNG/CD83/TNFSF9/IL10/AXL/SOCS1	7
GO:0030307	positive regulation of cell growth	8/256	167/18903	0.00202232	0.0401193	0.0325798	CDC42/ADNP2/SMAD7/HBEGF/CXCR4/SUPV3L1/CDKN2AIP/SMURF1	8
GO:0002544	chronic inflammatory response	3/256	19/18903	0.00202599	0.0401193	0.0325798	TNFAIP3/IL10/TNF	3
GO:0042307	positive regulation of protein import into nucleus	4/256	40/18903	0.00204743	0.0401793	0.0326285	PTGS2/IFNG/PIK3R1/ZC3H12A	4
GO:0033002	muscle cell proliferation	10/256	247/18903	0.00205195	0.0401793	0.0326285	PTGS2/IFNG/HBEGF/ID2/TNFAIP3/IL10/HPGD/FRS2/DDIT3/TNF	10
GO:0018108	peptidyl-tyrosine phosphorylation	13/256	380/18903	0.00212095	0.0411324	0.0334025	CRLF1/CLK1/OSM/AREG/IFNG/HBEGF/HES1/ERRFI1/PTPRJ/AXL/YES1/SOCS1/TNF	13
GO:0035019	somatic stem cell population maintenance	5/256	67/18903	0.00213584	0.0411324	0.0334025	HES1/MED6/ZFP36L2/WNT7A/BCL9L	5
GO:0042531	positive regulation of tyrosine phosphorylation of STAT protein	5/256	67/18903	0.00213584	0.0411324	0.0334025	CRLF1/OSM/IFNG/HES1/TNF	5
GO:0032642	regulation of chemokine production	6/256	98/18903	0.00216751	0.0415144	0.0337127	HIF1A/IFNG/EGR1/IL1B/IL10/TNF	6
GO:0018212	peptidyl-tyrosine modification	13/256	382/18903	0.00221997	0.042288	0.0343409	CRLF1/CLK1/OSM/AREG/IFNG/HBEGF/HES1/ERRFI1/PTPRJ/AXL/YES1/SOCS1/TNF	13
GO:0070482	response to oxygen levels	12/256	337/18903	0.00224464	0.0425269	0.0345349	RORA/PTGS2/HIF1A/SLC7A5/EGR1/CXCR4/PLAU/PMAIP1/NR4A2/DDIT4/PLK3/TNF	12
GO:0032602	chemokine production	6/256	99/18903	0.00228172	0.0426352	0.0346229	HIF1A/IFNG/EGR1/IL1B/IL10/TNF	6
GO:0001933	negative regulation of protein phosphorylation	12/256	338/18903	0.00229995	0.0426352	0.0346229	SMAD7/IFNG/PDE4D/ERRFI1/GADD45A/TNFAIP3/IL1B/LATS1/PTPRJ/ZC3H12A/DDIT4/SOCS1	12
GO:0007623	circadian rhythm	9/256	210/18903	0.00231947	0.0426352	0.0346229	RORA/ID2/KLF9/EGR1/KDM2A/NR1D2/PER1/NRIP1/TNF	9
GO:0062012	regulation of small molecule metabolic process	12/256	339/18903	0.00235637	0.0426352	0.0346229	RORA/PTGS2/SEC14L2/HIF1A/IFNG/EGR1/SNAI1/IL1B/PMAIP1/MIDN/DDIT4/TNF	12
GO:0009110	vitamin biosynthetic process	3/256	20/18903	0.00235984	0.0426352	0.0346229	IFNG/SNAI1/TNF	3
GO:0015732	prostaglandin transport	3/256	20/18903	0.00235984	0.0426352	0.0346229	PTGS2/IL1B/PTGES	3
GO:0042359	vitamin D metabolic process	3/256	20/18903	0.00235984	0.0426352	0.0346229	IFNG/SNAI1/TNF	3
GO:0060749	mammary gland alveolus development	3/256	20/18903	0.00235984	0.0426352	0.0346229	HIF1A/AREG/ID2	3
GO:0061377	mammary gland lobule development	3/256	20/18903	0.00235984	0.0426352	0.0346229	HIF1A/AREG/ID2	3
GO:1903320	regulation of protein modification by small protein conjugation or removal	10/256	252/18903	0.00237379	0.0426674	0.034649	HSPA5/HERPUD1/HIF1A/SMAD7/ARRDC3/TNFAIP3/EGR1/ZC3H12A/FBXO33/PELI1	10
GO:0001776	leukocyte homeostasis	6/256	100/18903	0.0024004	0.0427819	0.034742	HIF1A/TNFAIP3/SKIL/PMAIP1/TSC22D3/AXL	6
GO:1903034	regulation of response to wounding	8/256	172/18903	0.00242981	0.0427819	0.034742	TNFRSF12A/HBEGF/TNFAIP3/CXCR4/PLAU/IL10/THBD/TNF	8
GO:0002260	lymphocyte homeostasis	5/256	69/18903	0.00243176	0.0427819	0.034742	HIF1A/TNFAIP3/SKIL/PMAIP1/TSC22D3	5
GO:0050673	epithelial cell proliferation	15/256	481/18903	0.00243911	0.0427819	0.034742	RUNX3/CDC42/HIF1A/PPP1R16B/AREG/HES1/ID2/ERRFI1/TNFAIP3/KLF9/IL10/ZEB1/WNT7A/FRS2/TNF	15
GO:0001666	response to hypoxia	11/256	296/18903	0.00244119	0.0427819	0.034742	RORA/PTGS2/HIF1A/EGR1/CXCR4/PLAU/PMAIP1/NR4A2/DDIT4/PLK3/TNF	11
GO:0045429	positive regulation of nitric oxide biosynthetic process	4/256	42/18903	0.0024552	0.0428132	0.0347675	PTGS2/IFNG/IL1B/TNF	4
GO:0002064	epithelial cell development	9/256	213/18903	0.00255155	0.0440743	0.0357915	HIF1A/PPP1R16B/PDE4D/EPB41L5/CXCR4/IL1B/WNT7A/FRS2/TNF	9
GO:0051402	neuron apoptotic process	10/256	255/18903	0.00258559	0.0440743	0.0357915	CRLF1/HSPA5/HIF1A/IL10/NR4A2/BTG2/AXL/DDIT3/SIAH1/TNF	10
GO:0045785	positive regulation of cell adhesion	15/256	484/18903	0.00258703	0.0440743	0.0357915	RUNX3/CDC42/SMAD7/IFNG/CD83/HES1/EPB41L5/IL1B/TNFSF9/IL10/PTPRJ/DENND6A/YES1/SOCS1/TNF	15
GO:0002294	CD4-positive, alpha-beta T cell differentiation involved in immune response	5/256	70/18903	0.00259039	0.0440743	0.0357915	BCL3/RORA/SMAD7/IFNG/ZC3H12A	5
GO:0032722	positive regulation of chemokine production	5/256	70/18903	0.00259039	0.0440743	0.0357915	HIF1A/IFNG/EGR1/IL1B/TNF	5
GO:0046631	alpha-beta T cell activation	8/256	174/18903	0.00260975	0.0441893	0.0358849	RUNX3/BCL3/RORA/SMAD7/IFNG/CD83/ZC3H12A/SOCS1	8
GO:0019218	regulation of steroid metabolic process	6/256	102/18903	0.00265162	0.044662	0.0362688	RORA/SEC14L2/IFNG/EGR1/SNAI1/TNF	6
GO:0061041	regulation of wound healing	7/256	137/18903	0.00266315	0.044662	0.0362688	TNFRSF12A/HBEGF/TNFAIP3/CXCR4/PLAU/THBD/TNF	7
GO:0062197	cellular response to chemical stress	12/256	345/18903	0.00271909	0.0452794	0.0367702	PTGS2/HIF1A/ADNP2/ERRFI1/TNFAIP3/OSER1/IL10/NR4A2/ZC3H12A/AXL/DDIT3/TNF	12
GO:0060252	positive regulation of glial cell proliferation	3/256	21/18903	0.00272581	0.0452794	0.0367702	SLC7A5/IL1B/TNF	3
GO:0002287	alpha-beta T cell activation involved in immune response	5/256	71/18903	0.00275639	0.0453575	0.0368336	BCL3/RORA/SMAD7/IFNG/ZC3H12A	5
GO:0002293	alpha-beta T cell differentiation involved in immune response	5/256	71/18903	0.00275639	0.0453575	0.0368336	BCL3/RORA/SMAD7/IFNG/ZC3H12A	5
GO:0010634	positive regulation of epithelial cell migration	8/256	176/18903	0.00279996	0.0458591	0.0372409	PTGS2/HIF1A/IFNG/HBEGF/EPB41L5/PLK2/WNT7A/ZC3H12A	8
GO:0006509	membrane protein ectodomain proteolysis	4/256	44/18903	0.00291556	0.0470923	0.0382424	IFNG/IL1B/IL10/TNF	4
GO:0032689	negative regulation of interferon-gamma production	4/256	44/18903	0.00291556	0.0470923	0.0382424	IL10/ZC3H12A/AXL/DDIT3	4
GO:1904407	positive regulation of nitric oxide metabolic process	4/256	44/18903	0.00291556	0.0470923	0.0382424	PTGS2/IFNG/IL1B/TNF	4
GO:0045600	positive regulation of fat cell differentiation	5/256	72/18903	0.00292996	0.0471078	0.0382549	PTGS2/ID2/ZC3H12A/SYAP1/METRNL	5
GO:0045765	regulation of angiogenesis	12/256	349/18903	0.00298522	0.0477772	0.0387986	HIF1A/PPP1R16B/GADD45A/TNFAIP3/CXCR4/AGO2/IL1B/CEMIP2/IL10/PLK2/ZC3H12A/TNF	12
GO:0030032	lamellipodium assembly	5/256	73/18903	0.00311128	0.0486772	0.0395295	CDC42/PIK3R1/WHAMM/AUTS2/ABLIM2	5
GO:0030728	ovulation	3/256	22/18903	0.00312488	0.0486772	0.0395295	PTGS2/HPGD/NRIP1	3
GO:0043371	negative regulation of CD4-positive, alpha-beta T cell differentiation	3/256	22/18903	0.00312488	0.0486772	0.0395295	RUNX3/SMAD7/ZC3H12A	3
GO:0061042	vascular wound healing	3/256	22/18903	0.00312488	0.0486772	0.0395295	TNFAIP3/CXCR4/TNF	3
GO:0070555	response to interleukin-1	7/256	141/18903	0.00312706	0.0486772	0.0395295	RORA/HIF1A/HES1/EGR1/IL1B/ZC3H12A/CCL4	7
GO:0021575	hindbrain morphogenesis	4/256	45/18903	0.00316645	0.0486772	0.0395295	HSPA5/RORA/HES1/WNT7A	4
GO:0046427	positive regulation of receptor signaling pathway via JAK-STAT	4/256	45/18903	0.00316645	0.0486772	0.0395295	HES1/IL10/SOCS1/TNF	4
GO:0046636	negative regulation of alpha-beta T cell activation	4/256	45/18903	0.00316645	0.0486772	0.0395295	RUNX3/SMAD7/ZC3H12A/SOCS1	4
GO:1900744	regulation of p38MAPK cascade	4/256	45/18903	0.00316645	0.0486772	0.0395295	GADD45A/IL1B/ZC3H12A/PER1	4

## Sheet: Table 13
ID	Description	GeneRatio	BgRatio	pvalue	p.adjust	qvalue	geneID	Count
GO:0002377	immunoglobulin production	26/196	219/18903	3.19763e-20	7.54642e-17	7.17617e-17	MZB1/GAPT/IGKV4-1/IGLV8-61/IGLV6-57/IGLV1-51/IGLV1-47/IGLV7-46/IGLV1-44/IGLV7-43/IGLV1-40/IGLV2-23/IGLV3-21/IGLV3-19/IGLV2-14/IGLV2-11/IGKV3-20/IGKV1-17/IGKV1-8/IGKV1-9/IGKV1-39/IGKV2D-29/IGKV1-12/IGKV1-5/IGKV1D-39/IGLV2-8	26
GO:0006910	phagocytosis, recognition	19/196	103/18903	9.43872e-19	1.11377e-15	1.05912e-15	FCGR1A/IGKC/IGLC1/IGLC2/IGHA1/IGHM/IGHV1-3/IGHV3-11/IGHV3-15/IGHV1-18/IGHV3-20/IGHV3-21/IGHV3-23/IGHV4-39/IGHV3-49/IGHV5-51/IGHV3-73/IGHV4-59/IGLL5	19
GO:0099024	plasma membrane invagination	20/196	136/18903	1.20188e-17	9.45483e-15	8.99094e-15	FCGR1A/AURKB/IGKC/IGLC1/IGLC2/IGHA1/IGHM/IGHV1-3/IGHV3-11/IGHV3-15/IGHV1-18/IGHV3-20/IGHV3-21/IGHV3-23/IGHV4-39/IGHV3-49/IGHV5-51/IGHV3-73/IGHV4-59/IGLL5	20
GO:0010324	membrane invagination	20/196	143/18903	3.32202e-17	1.7882e-14	1.70046e-14	FCGR1A/AURKB/IGKC/IGLC1/IGLC2/IGHA1/IGHM/IGHV1-3/IGHV3-11/IGHV3-15/IGHV1-18/IGHV3-20/IGHV3-21/IGHV3-23/IGHV4-39/IGHV3-49/IGHV5-51/IGHV3-73/IGHV4-59/IGLL5	20
GO:0006958	complement activation, classical pathway	18/196	106/18903	3.78856e-17	1.7882e-14	1.70046e-14	IGKC/IGLC1/IGLC2/IGHA1/IGHM/IGHV1-3/IGHV3-11/IGHV3-15/IGHV1-18/IGHV3-20/IGHV3-21/IGHV3-23/IGHV4-39/IGHV3-49/IGHV5-51/IGHV3-73/IGHV4-59/IGLL5	18
GO:0006911	phagocytosis, engulfment	19/196	127/18903	5.79321e-17	2.27866e-14	2.16686e-14	FCGR1A/IGKC/IGLC1/IGLC2/IGHA1/IGHM/IGHV1-3/IGHV3-11/IGHV3-15/IGHV1-18/IGHV3-20/IGHV3-21/IGHV3-23/IGHV4-39/IGHV3-49/IGHV5-51/IGHV3-73/IGHV4-59/IGLL5	19
GO:0050853	B cell receptor signaling pathway	19/196	130/18903	9.09562e-17	3.06652e-14	2.91607e-14	MNDA/IGKC/IGLC1/IGLC2/IGHA1/IGHM/IGHV1-3/IGHV3-11/IGHV3-15/IGHV1-18/IGHV3-20/IGHV3-21/IGHV3-23/IGHV4-39/IGHV3-49/IGHV5-51/IGHV3-73/IGHV4-59/IGLL5	19
GO:0002440	production of molecular mediator of immune response	27/196	333/18903	1.13916e-16	3.36054e-14	3.19566e-14	MZB1/GAPT/TLR7/IGKV4-1/IGLV8-61/IGLV6-57/IGLV1-51/IGLV1-47/IGLV7-46/IGLV1-44/IGLV7-43/IGLV1-40/IGLV2-23/IGLV3-21/IGLV3-19/IGLV2-14/IGLV2-11/IGKV3-20/IGKV1-17/IGKV1-8/IGKV1-9/IGKV1-39/IGKV2D-29/IGKV1-12/IGKV1-5/IGKV1D-39/IGLV2-8	27
GO:0002455	humoral immune response mediated by circulating immunoglobulin	18/196	119/18903	3.22566e-16	8.45839e-14	8.04339e-14	IGKC/IGLC1/IGLC2/IGHA1/IGHM/IGHV1-3/IGHV3-11/IGHV3-15/IGHV1-18/IGHV3-20/IGHV3-21/IGHV3-23/IGHV4-39/IGHV3-49/IGHV5-51/IGHV3-73/IGHV4-59/IGLL5	18
GO:0006956	complement activation	18/196	132/18903	2.13332e-15	5.03464e-13	4.78762e-13	IGKC/IGLC1/IGLC2/IGHA1/IGHM/IGHV1-3/IGHV3-11/IGHV3-15/IGHV1-18/IGHV3-20/IGHV3-21/IGHV3-23/IGHV4-39/IGHV3-49/IGHV5-51/IGHV3-73/IGHV4-59/IGLL5	18
GO:0050864	regulation of B cell activation	20/196	204/18903	3.60749e-14	7.41308e-12	7.04937e-12	MNDA/MZB1/IGKC/IGLC1/IGLC2/IGHA1/IGHM/IGHV1-3/IGHV3-11/IGHV3-15/IGHV1-18/IGHV3-20/IGHV3-21/IGHV3-23/IGHV4-39/IGHV3-49/IGHV5-51/IGHV3-73/IGHV4-59/IGLL5	20
GO:0050871	positive regulation of B cell activation	18/196	155/18903	3.76936e-14	7.41308e-12	7.04937e-12	IGKC/IGLC1/IGLC2/IGHA1/IGHM/IGHV1-3/IGHV3-11/IGHV3-15/IGHV1-18/IGHV3-20/IGHV3-21/IGHV3-23/IGHV4-39/IGHV3-49/IGHV5-51/IGHV3-73/IGHV4-59/IGLL5	18
GO:0016064	immunoglobulin mediated immune response	20/196	215/18903	9.83155e-14	1.7848e-11	1.69724e-11	FCGR1A/GAPT/IGKC/IGLC1/IGLC2/IGHA1/IGHM/IGHV1-3/IGHV3-11/IGHV3-15/IGHV1-18/IGHV3-20/IGHV3-21/IGHV3-23/IGHV4-39/IGHV3-49/IGHV5-51/IGHV3-73/IGHV4-59/IGLL5	20
GO:0019724	B cell mediated immunity	20/196	218/18903	1.27915e-13	2.15629e-11	2.05049e-11	FCGR1A/GAPT/IGKC/IGLC1/IGLC2/IGHA1/IGHM/IGHV1-3/IGHV3-11/IGHV3-15/IGHV1-18/IGHV3-20/IGHV3-21/IGHV3-23/IGHV4-39/IGHV3-49/IGHV5-51/IGHV3-73/IGHV4-59/IGLL5	20
GO:0050851	antigen receptor-mediated signaling pathway	20/196	252/18903	1.93839e-12	2.97508e-10	2.82911e-10	BTN2A2/MNDA/IGKC/IGLC1/IGLC2/IGHA1/IGHM/IGHV1-3/IGHV3-11/IGHV3-15/IGHV1-18/IGHV3-20/IGHV3-21/IGHV3-23/IGHV4-39/IGHV3-49/IGHV5-51/IGHV3-73/IGHV4-59/IGLL5	20
GO:0042113	B cell activation	23/196	350/18903	2.017e-12	2.97508e-10	2.82911e-10	HDAC9/CD180/MNDA/MZB1/GAPT/IGKC/IGLC1/IGLC2/IGHA1/IGHM/IGHV1-3/IGHV3-11/IGHV3-15/IGHV1-18/IGHV3-20/IGHV3-21/IGHV3-23/IGHV4-39/IGHV3-49/IGHV5-51/IGHV3-73/IGHV4-59/IGLL5	23
GO:0008037	cell recognition	19/196	230/18903	3.50924e-12	4.87165e-10	4.63263e-10	FCGR1A/IGKC/IGLC1/IGLC2/IGHA1/IGHM/IGHV1-3/IGHV3-11/IGHV3-15/IGHV1-18/IGHV3-20/IGHV3-21/IGHV3-23/IGHV4-39/IGHV3-49/IGHV5-51/IGHV3-73/IGHV4-59/IGLL5	19
GO:0002768	immune response-regulating cell surface receptor signaling pathway	22/196	341/18903	9.03315e-12	1.18435e-09	1.12624e-09	BTN2A2/FCGR1A/MNDA/IGKC/IGLC1/IGLC2/IGHA1/IGHM/IGHV1-3/IGHV3-11/IGHV3-15/IGHV1-18/IGHV3-20/IGHV3-21/IGHV3-23/IGHV4-39/IGHV3-49/IGHV5-51/IGHV3-73/IGHV4-59/IGLL5/FCGR1BP	22
GO:0042742	defense response to bacterium	23/196	382/18903	1.20793e-11	1.50037e-09	1.42676e-09	OAS1/NLRC4/JCHAIN/FCGR1A/IGKC/IGLC1/IGLC2/IGHA1/IGHM/IGHV1-3/IGHV3-11/IGHV3-15/IGHV1-18/IGHV3-20/IGHV3-21/IGHV3-23/IGHV4-39/IGHV3-49/IGHV5-51/IGHV3-73/IGHV4-59/IGKV3-20/IGLL5	23
GO:0006959	humoral immune response	21/196	320/18903	2.00412e-11	2.36486e-09	2.24883e-09	JCHAIN/CXCL10/IGKC/IGLC1/IGLC2/IGHA1/IGHM/IGHV1-3/IGHV3-11/IGHV3-15/IGHV1-18/IGHV3-20/IGHV3-21/IGHV3-23/IGHV4-39/IGHV3-49/IGHV5-51/IGHV3-73/IGHV4-59/IGKV3-20/IGLL5	21
GO:0051251	positive regulation of lymphocyte activation	23/196	400/18903	3.05934e-11	3.43812e-09	3.26943e-09	EFNB1/CAV1/IGFBP2/BTN2A2/IGKC/IGLC1/IGLC2/IGHA1/IGHM/IGHV1-3/IGHV3-11/IGHV3-15/IGHV1-18/IGHV3-20/IGHV3-21/IGHV3-23/IGHV4-39/IGHV3-49/IGHV5-51/IGHV3-73/IGHV4-59/IGLL5/PIK3R6	23
GO:0002429	immune response-activating cell surface receptor signaling pathway	20/196	312/18903	9.431e-11	9.67702e-09	9.20224e-09	BTN2A2/MNDA/IGKC/IGLC1/IGLC2/IGHA1/IGHM/IGHV1-3/IGHV3-11/IGHV3-15/IGHV1-18/IGHV3-20/IGHV3-21/IGHV3-23/IGHV4-39/IGHV3-49/IGHV5-51/IGHV3-73/IGHV4-59/IGLL5	20
GO:0002757	immune response-activating signal transduction	20/196	312/18903	9.431e-11	9.67702e-09	9.20224e-09	BTN2A2/MNDA/IGKC/IGLC1/IGLC2/IGHA1/IGHM/IGHV1-3/IGHV3-11/IGHV3-15/IGHV1-18/IGHV3-20/IGHV3-21/IGHV3-23/IGHV4-39/IGHV3-49/IGHV5-51/IGHV3-73/IGHV4-59/IGLL5	20
GO:0002449	lymphocyte mediated immunity	21/196	367/18903	2.55076e-10	2.50824e-08	2.38518e-08	FCGR1A/GAPT/IGKC/IGLC1/IGLC2/IGHA1/IGHM/IGHV1-3/IGHV3-11/IGHV3-15/IGHV1-18/IGHV3-20/IGHV3-21/IGHV3-23/IGHV4-39/IGHV3-49/IGHV5-51/IGHV3-73/IGHV4-59/IGLL5/PIK3R6	21
GO:0002696	positive regulation of leukocyte activation	23/196	450/18903	3.16011e-10	2.98315e-08	2.83679e-08	EFNB1/CAV1/IGFBP2/BTN2A2/IGKC/IGLC1/IGLC2/IGHA1/IGHM/IGHV1-3/IGHV3-11/IGHV3-15/IGHV1-18/IGHV3-20/IGHV3-21/IGHV3-23/IGHV4-39/IGHV3-49/IGHV5-51/IGHV3-73/IGHV4-59/IGLL5/PIK3R6	23
GO:0050867	positive regulation of cell activation	23/196	467/18903	6.5049e-10	5.90445e-08	5.61476e-08	EFNB1/CAV1/IGFBP2/BTN2A2/IGKC/IGLC1/IGLC2/IGHA1/IGHM/IGHV1-3/IGHV3-11/IGHV3-15/IGHV1-18/IGHV3-20/IGHV3-21/IGHV3-23/IGHV4-39/IGHV3-49/IGHV5-51/IGHV3-73/IGHV4-59/IGLL5/PIK3R6	23
GO:0006909	phagocytosis	19/196	314/18903	7.5212e-10	6.57408e-08	6.25154e-08	FCGR1A/IGKC/IGLC1/IGLC2/IGHA1/IGHM/IGHV1-3/IGHV3-11/IGHV3-15/IGHV1-18/IGHV3-20/IGHV3-21/IGHV3-23/IGHV4-39/IGHV3-49/IGHV5-51/IGHV3-73/IGHV4-59/IGLL5	19
GO:0002253	activation of immune response	21/196	397/18903	1.06111e-09	8.94362e-08	8.50482e-08	NLRC4/BTN2A2/MNDA/IGKC/IGLC1/IGLC2/IGHA1/IGHM/IGHV1-3/IGHV3-11/IGHV3-15/IGHV1-18/IGHV3-20/IGHV3-21/IGHV3-23/IGHV4-39/IGHV3-49/IGHV5-51/IGHV3-73/IGHV4-59/IGLL5	21
GO:0002460	adaptive immune response based on somatic recombination of immune receptors built from immunoglobulin superfamily domains	20/196	375/18903	2.35609e-09	1.91737e-07	1.8233e-07	FCGR1A/GAPT/IGKC/IGLC1/IGLC2/IGHA1/IGHM/IGHV1-3/IGHV3-11/IGHV3-15/IGHV1-18/IGHV3-20/IGHV3-21/IGHV3-23/IGHV4-39/IGHV3-49/IGHV5-51/IGHV3-73/IGHV4-59/IGLL5	20
GO:0002443	leukocyte mediated immunity	22/196	463/18903	3.04641e-09	2.39651e-07	2.27893e-07	FCGR1A/CX3CR1/GAPT/IGKC/IGLC1/IGLC2/IGHA1/IGHM/IGHV1-3/IGHV3-11/IGHV3-15/IGHV1-18/IGHV3-20/IGHV3-21/IGHV3-23/IGHV4-39/IGHV3-49/IGHV5-51/IGHV3-73/IGHV4-59/IGLL5/PIK3R6	22
GO:0000280	nuclear division	18/196	481/18903	2.86424e-06	0.000218051	0.000207353	ZW10/TPX2/CDC20/MLH3/KIF23/MKI67/CCNB2/ANKLE1/ZSCAN21/PLK1/BUB1/UBE2C/RMI1/AURKB/KLHDC8B/ANAPC7/HSPA1A/KIFC1	18
GO:0051225	spindle assembly	9/196	128/18903	7.5946e-06	0.000560102	0.000532622	TPX2/CDC20/KIF23/CCNB2/PLK1/SAC3D1/AURKB/HSPA1A/KIFC1	9
GO:0007059	chromosome segregation	15/196	382/18903	1.12852e-05	0.000788961	0.000750252	ZW10/CDC20/MLH3/NUP43/KIF23/MKI67/ANKLE1/PLK1/BUB1/UBE2C/RMI1/AURKB/KLHDC8B/ANAPC7/KIFC1	15
GO:0090307	mitotic spindle assembly	7/196	74/18903	1.15806e-05	0.000788961	0.000750252	TPX2/CDC20/KIF23/PLK1/AURKB/HSPA1A/KIFC1	7
GO:0051304	chromosome separation	9/196	135/18903	1.17007e-05	0.000788961	0.000750252	ZW10/CDC20/ANKLE1/PLK1/BUB1/UBE2C/RMI1/AURKB/ANAPC7	9
GO:0098813	nuclear chromosome segregation	13/196	321/18903	3.19834e-05	0.00209669	0.00199382	ZW10/CDC20/MLH3/KIF23/ANKLE1/PLK1/BUB1/UBE2C/RMI1/AURKB/KLHDC8B/ANAPC7/KIFC1	13
GO:0140014	mitotic nuclear division	13/196	325/18903	3.63509e-05	0.0023186	0.00220484	ZW10/TPX2/CDC20/KIF23/MKI67/PLK1/BUB1/UBE2C/AURKB/KLHDC8B/ANAPC7/HSPA1A/KIFC1	13
GO:0030071	regulation of mitotic metaphase/anaphase transition	7/196	92/18903	4.81849e-05	0.00299253	0.00284571	ZW10/CDC20/PLK1/BUB1/UBE2C/AURKB/ANAPC7	7
GO:0007091	metaphase/anaphase transition of mitotic cell cycle	7/196	95/18903	5.921e-05	0.00349339	0.00332199	ZW10/CDC20/PLK1/BUB1/UBE2C/AURKB/ANAPC7	7
GO:1902099	regulation of metaphase/anaphase transition of cell cycle	7/196	95/18903	5.921e-05	0.00349339	0.00332199	ZW10/CDC20/PLK1/BUB1/UBE2C/AURKB/ANAPC7	7
GO:0051983	regulation of chromosome segregation	8/196	132/18903	7.11984e-05	0.00396358	0.00376911	ZW10/CDC20/MKI67/PLK1/BUB1/UBE2C/AURKB/ANAPC7	8
GO:0010965	regulation of mitotic sister chromatid separation	7/196	98/18903	7.22178e-05	0.00396358	0.00376911	ZW10/CDC20/PLK1/BUB1/UBE2C/AURKB/ANAPC7	7
GO:0044784	metaphase/anaphase transition of cell cycle	7/196	98/18903	7.22178e-05	0.00396358	0.00376911	ZW10/CDC20/PLK1/BUB1/UBE2C/AURKB/ANAPC7	7
GO:0051306	mitotic sister chromatid separation	7/196	101/18903	8.74702e-05	0.00469158	0.0044614	ZW10/CDC20/PLK1/BUB1/UBE2C/AURKB/ANAPC7	7
GO:0007094	mitotic spindle assembly checkpoint signaling	5/196	46/18903	0.000110534	0.00555023	0.00527792	ZW10/CDC20/PLK1/BUB1/AURKB	5
GO:0071173	spindle assembly checkpoint signaling	5/196	46/18903	0.000110534	0.00555023	0.00527792	ZW10/CDC20/PLK1/BUB1/AURKB	5
GO:0071174	mitotic spindle checkpoint signaling	5/196	46/18903	0.000110534	0.00555023	0.00527792	ZW10/CDC20/PLK1/BUB1/AURKB	5
GO:0031145	anaphase-promoting complex-dependent catabolic process	4/196	25/18903	0.000119551	0.00587794	0.00558955	CDC20/PLK1/UBE2C/ANAPC7	4
GO:0031577	spindle checkpoint signaling	5/196	47/18903	0.00012266	0.00590772	0.00561786	ZW10/CDC20/PLK1/BUB1/AURKB	5
GO:0033045	regulation of sister chromatid segregation	7/196	107/18903	0.000125867	0.0059409	0.00564942	ZW10/CDC20/PLK1/BUB1/UBE2C/AURKB/ANAPC7	7
GO:0045841	negative regulation of mitotic metaphase/anaphase transition	5/196	48/18903	0.00013578	0.00628314	0.00597487	ZW10/CDC20/PLK1/BUB1/AURKB	5
GO:1905818	regulation of chromosome separation	7/196	111/18903	0.000158336	0.00718601	0.00683344	ZW10/CDC20/PLK1/BUB1/UBE2C/AURKB/ANAPC7	7
GO:1902100	negative regulation of metaphase/anaphase transition of cell cycle	5/196	50/18903	0.000165218	0.00735686	0.0069959	ZW10/CDC20/PLK1/BUB1/AURKB	5
GO:1904668	positive regulation of ubiquitin protein ligase activity	3/196	11/18903	0.000170367	0.00744568	0.00708037	CDC20/PLK1/UBE2C	3
GO:0033046	negative regulation of sister chromatid segregation	5/196	51/18903	0.000181648	0.00752085	0.00715185	ZW10/CDC20/PLK1/BUB1/AURKB	5
GO:0033048	negative regulation of mitotic sister chromatid segregation	5/196	51/18903	0.000181648	0.00752085	0.00715185	ZW10/CDC20/PLK1/BUB1/AURKB	5
GO:2000816	negative regulation of mitotic sister chromatid separation	5/196	51/18903	0.000181648	0.00752085	0.00715185	ZW10/CDC20/PLK1/BUB1/AURKB	5
GO:0007051	spindle organization	9/196	195/18903	0.000204794	0.00833299	0.00792414	TPX2/CDC20/KIF23/CCNB2/PLK1/SAC3D1/AURKB/HSPA1A/KIFC1	9
GO:0051985	negative regulation of chromosome segregation	5/196	53/18903	0.00021822	0.00858332	0.0081622	ZW10/CDC20/PLK1/BUB1/AURKB	5
GO:1905819	negative regulation of chromosome separation	5/196	53/18903	0.00021822	0.00858332	0.0081622	ZW10/CDC20/PLK1/BUB1/AURKB	5
GO:0033540	fatty acid beta-oxidation using acyl-CoA oxidase	3/196	12/18903	0.000225423	0.00872129	0.00829339	EHHADH/ACOX1/AMACR	3
GO:0007088	regulation of mitotic nuclear division	7/196	118/18903	0.000231283	0.00880366	0.00837172	ZW10/CDC20/MKI67/PLK1/BUB1/AURKB/ANAPC7	7
GO:0033047	regulation of mitotic sister chromatid segregation	5/196	56/18903	0.000283267	0.0103927	0.00988279	ZW10/CDC20/PLK1/BUB1/AURKB	5
GO:0045839	negative regulation of mitotic nuclear division	5/196	56/18903	0.000283267	0.0103927	0.00988279	ZW10/CDC20/PLK1/BUB1/AURKB	5
GO:0000070	mitotic sister chromatid segregation	9/196	204/18903	0.000286239	0.0103927	0.00988279	ZW10/CDC20/KIF23/PLK1/BUB1/UBE2C/AURKB/ANAPC7/KIFC1	9
GO:0001682	tRNA 5'-leader removal	3/196	13/18903	0.000290815	0.0103989	0.00988865	RPP40/RPP25L/RPP25	3
GO:1902850	microtubule cytoskeleton organization involved in mitosis	8/196	163/18903	0.000305649	0.0107661	0.0102379	ZW10/TPX2/CDC20/KIF23/PLK1/AURKB/HSPA1A/KIFC1	8
GO:0007052	mitotic spindle organization	7/196	133/18903	0.000479108	0.0166279	0.015812	TPX2/CDC20/KIF23/PLK1/AURKB/HSPA1A/KIFC1	7
GO:0051784	negative regulation of nuclear division	5/196	63/18903	0.000491607	0.0168144	0.0159894	ZW10/CDC20/PLK1/BUB1/AURKB	5
GO:0099116	tRNA 5'-end processing	3/196	16/18903	0.000556513	0.0187624	0.0178419	RPP40/RPP25L/RPP25	3
GO:0051783	regulation of nuclear division	7/196	145/18903	0.00080124	0.0265312	0.0252295	ZW10/CDC20/MKI67/PLK1/BUB1/AURKB/ANAPC7	7
GO:0051321	meiotic cell cycle	10/196	285/18903	0.000809427	0.0265312	0.0252295	ZW10/CDC20/MLH3/CCNB2/ANKLE1/ZSCAN21/PLK1/BUB1/RMI1/ANAPC7	10
GO:0000819	sister chromatid segregation	9/196	239/18903	0.000897183	0.0290048	0.0275817	ZW10/CDC20/KIF23/PLK1/BUB1/UBE2C/AURKB/ANAPC7/KIFC1	9
GO:0140013	meiotic nuclear division	8/196	194/18903	0.000964852	0.030771	0.0292612	CDC20/MLH3/CCNB2/ANKLE1/ZSCAN21/PLK1/BUB1/RMI1	8
GO:0016054	organic acid catabolic process	9/196	247/18903	0.00113007	0.0355594	0.0338147	HAL/EHHADH/NAGK/TST/HNMT/ALDH4A1/ACOX1/GLDC/AMACR	9
