# Supplementary material for: Blood–brain barrier disruption and sustained systemic inflammation in individuals with long COVID-associated cognitive impairment
Source: Nat Neurosci. 2024 Feb 22;27(3):421–32. doi: 10.1038/s41593-024-01576-9 (PMC10917679; doi:10.1038/s41593-024-01576-9)
Supplement: Supplementary file 4 — Statistical source data. [file 41593_2024_1576_MOESM4_ESM.xlsx]

## Sheet: 1b
Pairwise Comparisons
Dependent Variable: IL6_log		IL6
(I) Severity	(J) Severity	Mean Difference (I-J)	Std. Error	Sig.b	95% Confidence Interval for Differenceb
					Lower Bound	Upper Bound
Unaffected	Mild	0.068	0.138	1	-0.306	0.441
	Moderate	-.630*	0.191	0.009	-1.146	-0.114
	Severe	-.705*	0.154	<.001	-1.122	-0.288
Mild	Unaffected	-0.068	0.138	1	-0.441	0.306
	Moderate	-.698*	0.169	<.001	-1.155	-0.24
	Severe	-.773*	0.136	<.001	-1.139	-0.406
Moderate	Unaffected	.630*	0.191	0.009	0.114	1.146
	Mild	.698*	0.169	<.001	0.24	1.155
	Severe	-0.075	0.189	1	-0.585	0.434
Severe	Unaffected	.705*	0.154	<.001	0.288	1.122
	Mild	.773*	0.136	<.001	0.406	1.139
	Moderate	0.075	0.189	1	-0.434	0.585
Based on estimated marginal means
* The mean difference is significant at the .05 level.
b Adjustment for multiple comparisons: Bonferroni.
Univariate Tests
Dependent Variable: IL6_log		IL6
	Sum of Squares	df	Mean Square	F	Sig.
Contrast	10.37	3	3.457	14.998	<.001
Error	20.051	87	0.23
The F tests the effect of Severity. This test is based on the linearly independent pairwise comparisons among the estimated marginal means.

## Sheet: 1c
Pairwise Comparisons
Dependent Variable: IL8_log		IL8
(I) Severity	(J) Severity	Mean Difference (I-J)	Std. Error	Sig.b	95% Confidence Interval for Differenceb
					Lower Bound	Upper Bound
Unaffected	Mild	-0.057	0.103	1	-0.335	0.221
	Moderate	-.417*	0.143	0.027	-0.803	-0.031
	Severe	-.415*	0.116	0.003	-0.727	-0.104
Mild	Unaffected	0.057	0.103	1	-0.221	0.335
	Moderate	-.360*	0.126	0.032	-0.7	-0.02
	Severe	-.358*	0.101	0.004	-0.632	-0.085
Moderate	Unaffected	.417*	0.143	0.027	0.031	0.803
	Mild	.360*	0.126	0.032	0.02	0.7
	Severe	0.002	0.141	1	-0.379	0.382
Severe	Unaffected	.415*	0.116	0.003	0.104	0.727
	Mild	.358*	0.101	0.004	0.085	0.632
	Moderate	-0.002	0.141	1	-0.382	0.379
Based on estimated marginal means
* The mean difference is significant at the .05 level.
b Adjustment for multiple comparisons: Bonferroni.
Univariate Tests
Dependent Variable: IL8_log		IL8
	Sum of Squares	df	Mean Square	F	Sig.
Contrast	2.852	3	0.951	7.373	<.001
Error	11.477	89	0.129
The F tests the effect of Severity. This test is based on the linearly independent pairwise comparisons among the estimated marginal means.

## Sheet: 1d
Pairwise Comparisons
Dependent Variable: IFNG_log		IFNG
(I) Severity	(J) Severity	Mean Difference (I-J)	Std. Error	Sig.b	95% Confidence Interval for Differenceb
					Lower Bound	Upper Bound
Unaffected	Mild	-0.087	0.08	1	-0.303	0.129
	Moderate	-.332*	0.11	0.02	-0.631	-0.034
	Severe	-.278*	0.089	0.015	-0.519	-0.037
Mild	Unaffected	0.087	0.08	1	-0.129	0.303
	Moderate	-0.245	0.098	0.084	-0.51	0.019
	Severe	-0.191	0.078	0.102	-0.403	0.021
Moderate	Unaffected	.332*	0.11	0.02	0.034	0.631
	Mild	0.245	0.098	0.084	-0.019	0.51
	Severe	0.055	0.109	1	-0.24	0.349
Severe	Unaffected	.278*	0.089	0.015	0.037	0.519
	Mild	0.191	0.078	0.102	-0.021	0.403
	Moderate	-0.055	0.109	1	-0.349	0.24
Based on estimated marginal means
* The mean difference is significant at the .05 level.
b Adjustment for multiple comparisons: Bonferroni.
Univariate Tests
Dependent Variable: IFNG_log		IFNG
	Sum of Squares	df	Mean Square	F	Sig.
Contrast	1.226	3	0.409	5.313	0.002
Error	6.692	87	0.077
The F tests the effect of Severity. This test is based on the linearly independent pairwise comparisons among the estimated marginal means.

## Sheet: 1e
Pairwise Comparisons
Dependent Variable: IL1RA_log		IL1RA
(I) Severity	(J) Severity	Mean Difference (I-J)	Std. Error	Sig.b	95% Confidence Interval for Differenceb
					Lower Bound	Upper Bound
Unaffected	Mild	-0.193	0.118	0.63	-0.512	0.125
	Moderate	-.656*	0.163	<.001	-1.096	-0.216
	Severe	-.611*	0.132	<.001	-0.967	-0.255
Mild	Unaffected	0.193	0.118	0.63	-0.125	0.512
	Moderate	-.463*	0.144	0.011	-0.853	-0.073
	Severe	-.418*	0.116	0.003	-0.731	-0.105
Moderate	Unaffected	.656*	0.163	<.001	0.216	1.096
	Mild	.463*	0.144	0.011	0.073	0.853
	Severe	0.045	0.161	1	-0.39	0.48
Severe	Unaffected	.611*	0.132	<.001	0.255	0.967
	Mild	.418*	0.116	0.003	0.105	0.731
	Moderate	-0.045	0.161	1	-0.48	0.39
Based on estimated marginal means
* The mean difference is significant at the .05 level.
b Adjustment for multiple comparisons: Bonferroni.
Univariate Tests
Dependent Variable: IL1RA_log		IL1RA
	Sum of Squares	df	Mean Square	F	Sig.
Contrast	5.328	3	1.776	10.585	<.001
Error	14.597	87	0.168
The F tests the effect of Severity. This test is based on the linearly independent pairwise comparisons among the estimated marginal means.

## Sheet: 1g
Univariate Tests
Dependent Variable: S100B_log
	Sum of Squares	df	Mean Square	F	Sig.
Contrast	3.117	1	3.117	15.277	<.001
Error	13.876	68	0.204
The F tests the effect of Brain fog. This test is based on the linearly independent pairwise comparisons among the estimated marginal means.

## Sheet: 1h
Univariate Tests
Dependent Variable: bFGF_log		bFGF
	Sum of Squares	df	Mean Square	F	Sig.
Contrast	0.663	1	0.663	5.111	0.027
Error	8.431	65	0.13
The F tests the effect of Brain fog. This test is based on the linearly independent pairwise comparisons among the estimated marginal means.

## Sheet: 1i
Univariate Tests
Dependent Variable: IL13_log		IL13
	Sum of Squares	df	Mean Square	F	Sig.
Contrast	1.529	1	1.529	8.426	0.005
Error	11.979	66	0.182
The F tests the effect of Brain fog. This test is based on the linearly independent pairwise comparisons among the estimated marginal means.

## Sheet: 1j
Univariate Tests
Dependent Variable: MCP1_log		MCP1
	Sum of Squares	df	Mean Square	F	Sig.
Contrast	0.673	1	0.673	5.042	0.028
Error	8.945	67	0.134
The F tests the effect of Brain fog. This test is based on the linearly independent pairwise comparisons among the estimated marginal means.
