# Supplementary material for: Blood–brain barrier disruption and sustained systemic inflammation in individuals with long COVID-associated cognitive impairment
Source: Nat Neurosci. 2024 Feb 22;27(3):421–32. doi: 10.1038/s41593-024-01576-9 (PMC10917679; doi:10.1038/s41593-024-01576-9)
Supplement: Supplementary file 5 — Statistical source data. [file 41593_2024_1576_MOESM5_ESM.xlsx]

## Sheet: 2c
Number of families	1
Number of comparisons per family	3
Alpha	0.05
Dunn's multiple comparisons test	Mean rank diff.	Significant?	Summary	Adjusted P Value
Recovered vs. Brain Fog (-)	-11.44	Yes	*	0.0157	A-B
Recovered vs. Brain Fog (+)	-15.76	Yes	***	0.0004	A-C
Brain Fog (-) vs. Brain Fog (+)	-4.318	No	ns	0.8406	B-C
Test details	Mean rank 1	Mean rank 2	Mean rank diff.	n1	n2	Z
Recovered vs. Brain Fog (-)	7.15	18.59	-11.44	10	11	2.792
Recovered vs. Brain Fog (+)	7.15	22.91	-15.76	10	11	3.846
Brain Fog (-) vs. Brain Fog (+)	18.59	22.91	-4.318	11	11	1.08

## Sheet: 2e
Number of families	1
Number of comparisons per family	3
Alpha	0.05
Tukey's multiple comparisons test	Mean Diff.	95.00% CI of diff.	Below threshold?	Summary	Adjusted P Value
Recovered vs. Brain Fog (-)	3.007	-4.286 to 10.30	No	ns	0.5706	A-B
Recovered vs. Brain Fog (+)	-9.777	-16.90 to -2.652	Yes	**	0.0057	A-C
Brain Fog (-) vs. Brain Fog (+)	-12.78	-19.91 to -5.659	Yes	***	0.0004	B-C
Test details	Mean 1	Mean 2	Mean Diff.	SE of diff.	n1	n2	q	DF
Recovered vs. Brain Fog (-)	11.12	8.116	3.007	2.947	10	10	1.443	28
Recovered vs. Brain Fog (+)	11.12	20.9	-9.777	2.88	10	11	4.801	28
Brain Fog (-) vs. Brain Fog (+)	8.116	20.9	-12.78	2.88	10	11	6.278	28

## Sheet: 2h
Table Analyzed	Right Temporal Lobe
Column B	Brain Fog (+)
vs.	vs.
Column A	Brain Fog (-)
Mann Whitney test
P value	0.0095
Exact or approximate P value?	Exact
P value summary	**
Significantly different (P < 0.05)?	Yes
One- or two-tailed P value?	Two-tailed
Sum of ranks in column A,B	258 , 238
Mann-Whitney U	48
Difference between medians
Median of column A	0.1979, n=20
Median of column B	0.6414, n=11
Difference: Actual	0.4435
Difference: Hodges-Lehmann	0.3581

## Sheet: 2i
Table Analyzed	Left Temporal Lobe
Column B	Brain Fog (+)
vs.	vs.
Column A	Brain Fog (-)
Mann Whitney test
P value	0.0202
Exact or approximate P value?	Exact
P value summary	*
Significantly different (P < 0.05)?	Yes
One- or two-tailed P value?	Two-tailed
Sum of ranks in column A,B	264 , 232
Mann-Whitney U	54
Difference between medians
Median of column A	0.2520, n=20
Median of column B	0.5966, n=11
Difference: Actual	0.3446
Difference: Hodges-Lehmann	0.3761

## Sheet: 2j
Table Analyzed	Right Frontal Cortex
Column B	Brain Fog (+)
vs.	vs.
Column A	Brain Fog (-)
Mann Whitney test
P value	0.0123
Exact or approximate P value?	Exact
P value summary	*
Significantly different (P < 0.05)?	Yes
One- or two-tailed P value?	Two-tailed
Sum of ranks in column A,B	260 , 236
Mann-Whitney U	50
Difference between medians
Median of column A	0.1700, n=20
Median of column B	0.3612, n=11
Difference: Actual	0.1912
Difference: Hodges-Lehmann	0.1857

## Sheet: 2k
Table Analyzed	Left Frontal Cortex
Column B	Brain Fog (+)
vs.	vs.
Column A	Brain Fog (-)
Mann Whitney test
P value	0.0047
Exact or approximate P value?	Exact
P value summary	**
Significantly different (P < 0.05)?	Yes
One- or two-tailed P value?	Two-tailed
Sum of ranks in column A,B	253 , 243
Mann-Whitney U	43
Difference between medians
Median of column A	0.1585, n=20
Median of column B	0.4673, n=11
Difference: Actual	0.3088
Difference: Hodges-Lehmann	0.2786
