# Supplementary material for: Blood–brain barrier disruption and sustained systemic inflammation in individuals with long COVID-associated cognitive impairment
Source: Nat Neurosci. 2024 Feb 22;27(3):421–32. doi: 10.1038/s41593-024-01576-9 (PMC10917679; doi:10.1038/s41593-024-01576-9)
Supplement: Supplementary file 6 — Statistical source data. [file 41593_2024_1576_MOESM6_ESM.xlsx]

## Sheet: 3b
Pairwise Comparisons
Dependent Variable	(I) Group	(J) Group	Mean Difference (I-J)	Std. Error	Sig.b	95% Confidence Interval for Differenceb
						Lower Bound	Upper Bound
PercentBrainRatio	Control	Recovered	2.262	0.936	0.107	-0.267	4.791
		LongCOVID	0.237	0.902	1	-2.201	2.674
		BrainFog	3.085*	0.93	0.008	0.573	5.597
	Recovered	Control	-2.262	0.936	0.107	-4.791	0.267
		LongCOVID	-2.025	1.204	0.577	-5.277	1.227
		BrainFog	0.823	1.23	1	-2.498	4.145
	LongCOVID	Control	-0.237	0.902	1	-2.674	2.201
		Recovered	2.025	1.204	0.577	-1.227	5.277
		BrainFog	2.848	1.186	0.111	-0.356	6.053
	BrainFog	Control	-3.085*	0.93	0.008	-5.597	-0.573
		Recovered	-0.823	1.23	1	-4.145	2.498
		LongCOVID	-2.848	1.186	0.111	-6.053	0.356
Based on estimated marginal means
* The mean difference is significant at the .05 level.
b Adjustment for multiple comparisons: Bonferroni.

## Sheet: 3c
Pairwise Comparisons
Dependent Variable	(I) Group	(J) Group	Mean Difference (I-J)	Std. Error	Sig.b	95% Confidence Interval for Differenceb
						Lower Bound	Upper Bound
CerebroSpinalFluidCSFvolume	Control	Recovered	-2.805*	0.934	0.021	-5.327	-0.283
		LongCOVID	-0.246	0.9	1	-2.677	2.186
		BrainFog	-3.178*	0.927	0.006	-5.683	-0.673
	Recovered	Control	2.805*	0.934	0.021	0.283	5.327
		LongCOVID	2.559	1.201	0.216	-0.684	5.803
		BrainFog	-0.373	1.226	1	-3.686	2.939
	LongCOVID	Control	0.246	0.9	1	-2.186	2.677
		Recovered	-2.559	1.201	0.216	-5.803	0.684
		BrainFog	-2.933	1.183	0.091	-6.129	0.263
	BrainFog	Control	3.178*	0.927	0.006	0.673	5.683
		Recovered	0.373	1.226	1	-2.939	3.686
		LongCOVID	2.933	1.183	0.091	-0.263	6.129
Based on estimated marginal means
* The mean difference is significant at the .05 level.
b Adjustment for multiple comparisons: Bonferroni.

## Sheet: 3d
Pairwise Comparisons
Dependent Variable	(I) Group	(J) Group	Mean Difference (I-J)	Std. Error	Sig.b	95% Confidence Interval for Differenceb
						Lower Bound	Upper Bound
CerebrumWMrightvolume	Control	Recovered	1.907*	0.409	<.001	0.801	3.014
		LongCOVID	0.71	0.395	0.453	-0.356	1.777
		BrainFog	1.660*	0.407	<.001	0.561	2.759
	Recovered	Control	-1.907*	0.409	<.001	-3.014	-0.801
		LongCOVID	-1.197	0.527	0.153	-2.62	0.225
		BrainFog	-0.248	0.538	1	-1.701	1.205
	LongCOVID	Control	-0.71	0.395	0.453	-1.777	0.356
		Recovered	1.197	0.527	0.153	-0.225	2.62
		BrainFog	0.95	0.519	0.424	-0.452	2.351
	BrainFog	Control	-1.660*	0.407	<.001	-2.759	-0.561
		Recovered	0.248	0.538	1	-1.205	1.701
		LongCOVID	-0.95	0.519	0.424	-2.351	0.452
Based on estimated marginal means
* The mean difference is significant at the .05 level.
b Adjustment for multiple comparisons: Bonferroni.

## Sheet: 3e
Pairwise Comparisons
Dependent Variable	(I) Group	(J) Group	Mean Difference (I-J)	Std. Error	Sig.b	95% Confidence Interval for Differenceb
						Lower Bound	Upper Bound
CerebrumWMleftvolume	Control	Recovered	1.827*	0.408	<.001	0.726	2.928
		LongCOVID	0.667	0.393	0.559	-0.394	1.729
		BrainFog	1.598*	0.405	<.001	0.504	2.691
	Recovered	Control	-1.827*	0.408	<.001	-2.928	-0.726
		LongCOVID	-1.16	0.524	0.177	-2.576	0.256
		BrainFog	-0.23	0.535	1	-1.676	1.217
	LongCOVID	Control	-0.667	0.393	0.559	-1.729	0.394
		Recovered	1.16	0.524	0.177	-0.256	2.576
		BrainFog	0.931	0.516	0.45	-0.464	2.326
	BrainFog	Control	-1.598*	0.405	<.001	-2.691	-0.504
		Recovered	0.23	0.535	1	-1.217	1.676
		LongCOVID	-0.931	0.516	0.45	-2.326	0.464
Based on estimated marginal means
* The mean difference is significant at the .05 level.
b Adjustment for multiple comparisons: Bonferroni.

## Sheet: 3g
Pairwise Comparisons
Dependent Variable	(I) Group	(J) Group	Mean Difference (I-J)	Std. Error	Sig.b	95% Confidence Interval for Differenceb
						Lower Bound	Upper Bound
FRPtotalthicknessmm	Control	Recovered	.385*	0.106	0.003	0.098	0.671
		LongCOVID	.378*	0.102	0.002	0.102	0.655
		BrainFog	.413*	0.105	0.001	0.128	0.697
	Recovered	Control	-.385*	0.106	0.003	-0.671	-0.098
		LongCOVID	-0.007	0.137	1	-0.375	0.362
		BrainFog	0.028	0.139	1	-0.349	0.405
	LongCOVID	Control	-.378*	0.102	0.002	-0.655	-0.102
		Recovered	0.007	0.137	1	-0.362	0.375
		BrainFog	0.034	0.135	1	-0.329	0.398
	BrainFog	Control	-.413*	0.105	0.001	-0.697	-0.128
		Recovered	-0.028	0.139	1	-0.405	0.349
		LongCOVID	-0.034	0.135	1	-0.398	0.329
Based on estimated marginal means
* The mean difference is significant at the .05 level.
b Adjustment for multiple comparisons: Bonferroni.

## Sheet: 3h
Pairwise Comparisons
Dependent Variable	(I) Group	(J) Group	Mean Difference (I-J)	Std. Error	Sig.b	95% Confidence Interval for Differenceb
						Lower Bound	Upper Bound
SFGtotalthicknessmm	Control	Recovered	0.199	0.074	0.053	-0.001	0.4
		LongCOVID	.261*	0.072	0.003	0.067	0.454
		BrainFog	.244*	0.074	0.008	0.044	0.443
	Recovered	Control	-0.199	0.074	0.053	-0.4	0.001
		LongCOVID	0.062	0.096	1	-0.197	0.32
		BrainFog	0.044	0.098	1	-0.219	0.308
	LongCOVID	Control	-.261*	0.072	0.003	-0.454	-0.067
		Recovered	-0.062	0.096	1	-0.32	0.197
		BrainFog	-0.017	0.094	1	-0.272	0.237
	BrainFog	Control	-.244*	0.074	0.008	-0.443	-0.044
		Recovered	-0.044	0.098	1	-0.308	0.219
		LongCOVID	0.017	0.094	1	-0.237	0.272
Based on estimated marginal means
* The mean difference is significant at the .05 level.
b Adjustment for multiple comparisons: Bonferroni.

## Sheet: 3i
Pairwise Comparisons
Dependent Variable	(I) Group	(J) Group	Mean Difference (I-J)	Std. Error	Sig.b	95% Confidence Interval for Differenceb
						Lower Bound	Upper Bound
MTGtotalthicknessmm	Control	Recovered	0.035	0.081	1	-0.184	0.255
		LongCOVID	0.042	0.078	1	-0.169	0.254
		BrainFog	.235*	0.081	0.027	0.017	0.453
	Recovered	Control	-0.035	0.081	1	-0.255	0.184
		LongCOVID	0.007	0.104	1	-0.275	0.289
		BrainFog	0.2	0.107	0.384	-0.088	0.488
	LongCOVID	Control	-0.042	0.078	1	-0.254	0.169
		Recovered	-0.007	0.104	1	-0.289	0.275
		BrainFog	0.193	0.103	0.385	-0.085	0.471
	BrainFog	Control	-.235*	0.081	0.027	-0.453	-0.017
		Recovered	-0.2	0.107	0.384	-0.488	0.088
		LongCOVID	-0.193	0.103	0.385	-0.471	0.085
Based on estimated marginal means
* The mean difference is significant at the .05 level.
b Adjustment for multiple comparisons: Bonferroni.

## Sheet: 3j
Pairwise Comparisons
Dependent Variable	(I) Group	(J) Group	Mean Difference (I-J)	Std. Error	Sig.b	95% Confidence Interval for Differenceb
						Lower Bound	Upper Bound
STGtotalthicknessmm	Control	Recovered	0.186	0.071	0.066	-0.007	0.379
		LongCOVID	0.063	0.069	1	-0.123	0.249
		BrainFog	.321*	0.071	<.001	0.13	0.513
	Recovered	Control	-0.186	0.071	0.066	-0.379	0.007
		LongCOVID	-0.123	0.092	1	-0.371	0.126
		BrainFog	0.136	0.094	0.914	-0.118	0.389
	LongCOVID	Control	-0.063	0.069	1	-0.249	0.123
		Recovered	0.123	0.092	1	-0.126	0.371
		BrainFog	.258*	0.091	0.033	0.014	0.503
	BrainFog	Control	-.321*	0.071	<.001	-0.513	-0.13
		Recovered	-0.136	0.094	0.914	-0.389	0.118
		LongCOVID	-.258*	0.091	0.033	-0.503	-0.014
Based on estimated marginal means
* The mean difference is significant at the .05 level.
b Adjustment for multiple comparisons: Bonferroni.
