# Supplementary material for: Blood–brain barrier disruption and sustained systemic inflammation in individuals with long COVID-associated cognitive impairment
Source: Nat Neurosci. 2024 Feb 22;27(3):421–32. doi: 10.1038/s41593-024-01576-9 (PMC10917679; doi:10.1038/s41593-024-01576-9)
Supplement: Supplementary file 7 — Statistical source data. [file 41593_2024_1576_MOESM7_ESM.xlsx]

## Sheet: 4
Correlations between % BBB disruption and brain region
	Age-uncorrected rho	Age-uncorrected p-value	Age-corrected rho	Age-corrected p-value
Global brain volume	-0.555	0.001	-0.614	0.00039
Cerebrum volume	-0.526	0.002	-0.57	0.001
Cerebrum right volume	-0.521	0.003	-0.544	0.002
Cerebrum left volume	-0.509	0.003	-0.557	0.002
Cerebrum white matter volume	-0.468	0.008	-0.505	0.005
Cerebrum white matter right volume	-0.449	0.011	-0.487	0.007
Cerebrum white matter left volume	-0.491	0.005	-0.516	0.004
Cerebrum grey matter volume	-0.293	0.11	-0.342	0.069
Cerebrum grey matter right volume	-0.29	0.113	-0.329	0.081
Cerebrum grey matter left volume	-0.307	0.093	-0.35	0.062
Cerebellum volume	-0.143	0.442	-0.195	0.312
Cerebellum white matter volume	-0.259	0.16	-0.316	0.095
Cerebellum grey matter volume	-0.002	0.99	-0.041	0.831
CSF volume	0.552	0.001	0.595	0.000664
Brainstem volume	-0.06	0.749	-0.103	0.596
Amygdala volume	0.433	0.015	0.389	0.037
Hippocampus volume	0.15	0.419	0.143	0.459
