# Supplementary material for: Blood–brain barrier disruption and sustained systemic inflammation in individuals with long COVID-associated cognitive impairment
Source: Nat Neurosci. 2024 Feb 22;27(3):421–32. doi: 10.1038/s41593-024-01576-9 (PMC10917679; doi:10.1038/s41593-024-01576-9)
Supplement: Supplementary file 8 — Statistical source data. [file 41593_2024_1576_MOESM8_ESM.xlsx]

## Sheet: 5a
Pairwise Comparisons
Dependent Variable: IL8_log		IL8
(I) COVID_Status	(J) COVID_Status	Mean Difference (I-J)	Std. Error	Sig.b	95% Confidence Interval for Differenceb
					Lower Bound	Upper Bound
Control	Recovered	-0.197	0.095	0.267	-0.46	0.066
	Long COVID	-.320*	0.099	0.014	-0.593	-0.047
	Brain Fog	-.351*	0.104	0.009	-0.636	-0.065
Recovered	Control	0.197	0.095	0.267	-0.066	0.46
	Long COVID	-0.123	0.11	1	-0.428	0.182
	Brain Fog	-0.154	0.113	1	-0.466	0.159
Long COVID	Control	.320*	0.099	0.014	0.047	0.593
	Recovered	0.123	0.11	1	-0.182	0.428
	Brain Fog	-0.031	0.11	1	-0.334	0.272
Brain Fog	Control	.351*	0.104	0.009	0.065	0.636
	Recovered	0.154	0.113	1	-0.159	0.466
	Long COVID	0.031	0.11	1	-0.272	0.334
Based on estimated marginal means
* The mean difference is significant at the .05 level.
b Adjustment for multiple comparisons: Bonferroni.

## Sheet: 5b
Pairwise Comparisons
Dependent Variable: bFGF_log		bFGF
(I) COVID_Status	(J) COVID_Status	Mean Difference (I-J)	Std. Error	Sig.b	95% Confidence Interval for Differenceb
					Lower Bound	Upper Bound
Control	Recovered	-.217*	0.078	0.046	-0.431	-0.003
	Long COVID	-.311*	0.08	0.002	-0.532	-0.09
	Brain Fog	-.416*	0.084	<.001	-0.646	-0.185
Recovered	Control	.217*	0.078	0.046	0.003	0.431
	Long COVID	-0.094	0.089	1	-0.341	0.152
	Brain Fog	-0.199	0.092	0.213	-0.451	0.054
Long COVID	Control	.311*	0.08	0.002	0.09	0.532
	Recovered	0.094	0.089	1	-0.152	0.341
	Brain Fog	-0.104	0.089	1	-0.349	0.141
Brain Fog	Control	.416*	0.084	<.001	0.185	0.646
	Recovered	0.199	0.092	0.213	-0.054	0.451
	Long COVID	0.104	0.089	1	-0.141	0.349
Based on estimated marginal means
* The mean difference is significant at the .05 level.
b Adjustment for multiple comparisons: Bonferroni.

## Sheet: 5c
Number of families	1
Number of comparisons per family	6
Alpha	0.05
Dunn's multiple comparisons test	Mean rank diff.	Significant?	Summary	Adjusted P Value
Control vs. Recovered	7.3	No	ns	0.8681	A-B
Control vs. Brain Fog (-)	-4	No	ns	>0.9999	A-C
Control vs. Brain Fog (+)	-12.88	No	ns	0.0949	A-D
Recovered vs. Brain Fog (-)	-11.3	No	ns	0.1839	B-C
Recovered vs. Brain Fog (+)	-20.18	Yes	**	0.0016	B-D
Brain Fog (-) vs. Brain Fog (+)	-8.875	No	ns	0.6567	C-D
Test details	Mean rank 1	Mean rank 2	Mean rank diff.	n1	n2	Z
Control vs. Recovered	18.75	11.45	7.3	12	10	1.459
Control vs. Brain Fog (-)	18.75	22.75	-4	12	10	0.7992
Control vs. Brain Fog (+)	18.75	31.63	-12.88	12	8	2.413
Recovered vs. Brain Fog (-)	11.45	22.75	-11.3	10	10	2.162
Recovered vs. Brain Fog (+)	11.45	31.63	-20.18	10	8	3.639
Brain Fog (-) vs. Brain Fog (+)	22.75	31.63	-8.875	10	8	1.601

## Sheet: 5d
Number of families	1
Number of comparisons per family	6
Alpha	0.05
Dunn's multiple comparisons test	Mean rank diff.	Significant?	Summary	Adjusted P Value
Control vs. Recovered	-0.8	No	ns	>0.9999	A-B
Control vs. Brain Fog (-)	-0.8	No	ns	>0.9999	A-C
Control vs. Brain Fog (+)	-18	Yes	**	0.0045	A-D
Recovered vs. Brain Fog (-)	0	No	ns	>0.9999	B-C
Recovered vs. Brain Fog (+)	-17.2	Yes	*	0.0115	B-D
Brain Fog (-) vs. Brain Fog (+)	-17.2	Yes	*	0.0115	C-D
Test details	Mean rank 1	Mean rank 2	Mean rank diff.	n1	n2	Z
Control vs. Recovered	16.5	17.3	-0.8	12	10	0.1598
Control vs. Brain Fog (-)	16.5	17.3	-0.8	12	10	0.1598
Control vs. Brain Fog (+)	16.5	34.5	-18	12	8	3.373
Recovered vs. Brain Fog (-)	17.3	17.3	0	10	10	0
Recovered vs. Brain Fog (+)	17.3	34.5	-17.2	10	8	3.102
Brain Fog (-) vs. Brain Fog (+)	17.3	34.5	-17.2	10	8	3.102
