# Supplementary material for: Blood–brain barrier disruption and sustained systemic inflammation in individuals with long COVID-associated cognitive impairment
Source: Nat Neurosci. 2024 Feb 22;27(3):421–32. doi: 10.1038/s41593-024-01576-9 (PMC10917679; doi:10.1038/s41593-024-01576-9)
Supplement: Supplementary file 9 — Statistical source data. [file 41593_2024_1576_MOESM9_ESM.xlsx]

## Sheet: 6g
Recovered	Brain Fog (+)
258.785	169.554
747.338	78.5446
177.901	53.3357
531.197	18.4949
120.411	36.9801

## Sheet: 6h
Recovered	Brain Fog (+)
1814.35	785.528
5730.28	1657.75
2352.05	807.502
4428.34	293.971
1319.62	738.515

## Sheet: 6i
Recovered	Brain Fog (+)
1004.7	210.333
1711.01	900.029
570.356	345.615
2026.72	197.603
336.758	357.837

## Sheet: 6j
Brain Fog (-)	Brain Fog (+)
841.868	2178.45
192.817	820.56
424.309	1466.73
144.546	1163.23
109.196	3395.65
202.662

## Sheet: 6k
Brain Fog (-)	Brain Fog (+)
392.143	1076.35
333.129	408.432
270.015	760.566
314.23	595.729
346.806	1186.63
265.927

## Sheet: 6l
Brain Fog (-)	Brain Fog (+)
466.601	1205.12
625.523	867.687
350.129	1104.05
518.928	843.95
564.324	1634.74
428.915
