# Supplementary material for: Blood–brain barrier disruption and sustained systemic inflammation in individuals with long COVID-associated cognitive impairment
Source: Nat Neurosci. 2024 Feb 22;27(3):421–32. doi: 10.1038/s41593-024-01576-9 (PMC10917679; doi:10.1038/s41593-024-01576-9)
Supplement: Supplementary file 10 — Statistical source data. [file 41593_2024_1576_MOESM10_ESM.xlsx]

## Sheet: ED1g
Pairwise Comparisons
Dependent Variable: Factor IX %
(I) Severity	(J) Severity	Mean Difference (I-J)	Std. Error	Sig.b	95% Confidence Interval for Differenceb
					Lower Bound	Upper Bound
Unaffected	Mild	-80.040*	16.128	<.001	-123.539	-36.54
	Moderate	-83.362*	21.812	0.001	-142.191	-24.533
	Severe	-115.483*	20.29	<.001	-170.209	-60.757
Mild	Unaffected	80.040*	16.128	<.001	36.54	123.539
	Moderate	-3.322	18.318	1	-52.729	46.086
	Severe	-35.443	15.277	0.135	-76.648	5.761
Moderate	Unaffected	83.362*	21.812	0.001	24.533	142.191
	Mild	3.322	18.318	1	-46.086	52.729
	Severe	-32.121	20.754	0.751	-88.098	23.855
Severe	Unaffected	115.483*	20.29	<.001	60.757	170.209
	Mild	35.443	15.277	0.135	-5.761	76.648
	Moderate	32.121	20.754	0.751	-23.855	88.098
Based on estimated marginal means
* The mean difference is significant at the .05 level.
b Adjustment for multiple comparisons: Bonferroni.
Univariate Tests
Dependent Variable: Factor IX %
	Sum of Squares	df	Mean Square	F	Sig.
Contrast	94896.4	3	31632.1	11.689	<.001
Error	246262	91	2706.18
The F tests the effect of Severity. This test is based on the linearly independent pairwise comparisons among the estimated marginal means.
Pairwise Comparisons
Dependent Variable: Protein C %
(I) Severity	(J) Severity	Mean Difference (I-J)	Std. Error	Sig.b	95% Confidence Interval for Differenceb
					Lower Bound	Upper Bound
Unaffected	Mild	-133.323*	17.672	<.001	-180.988	-85.657
	Moderate	-136.171*	23.9	<.001	-200.634	-71.708
	Severe	-114.194*	22.233	<.001	-174.161	-54.227
Mild	Unaffected	133.323*	17.672	<.001	85.657	180.988
	Moderate	-2.848	20.073	1	-56.987	51.291
	Severe	19.129	16.74	1	-26.022	64.28
Moderate	Unaffected	136.171*	23.9	<.001	71.708	200.634
	Mild	2.848	20.073	1	-51.291	56.987
	Severe	21.977	22.742	1	-39.36	83.314
Severe	Unaffected	114.194*	22.233	<.001	54.227	174.161
	Mild	-19.129	16.74	1	-64.28	26.022
	Moderate	-21.977	22.742	1	-83.314	39.36
Based on estimated marginal means
* The mean difference is significant at the .05 level.
b Adjustment for multiple comparisons: Bonferroni.
Univariate Tests
Dependent Variable: Protein C %
	Sum of Squares	df	Mean Square	F	Sig.
Contrast	194658	3	64886.1	19.969	<.001
Error	295687	91	3249.31
The F tests the effect of Severity. This test is based on the linearly independent pairwise comparisons among the estimated marginal means.
Pairwise Comparisons
Dependent Variable: VCAM1_log		VCAM1
(I) Severity	(J) Severity	Mean Difference (I-J)	Std. Error	Sig.b	95% Confidence Interval for Differenceb
					Lower Bound	Upper Bound
Unaffected	Mild	-0.105	0.04	0.063	-0.214	0.003
	Moderate	-.178*	0.056	0.013	-0.329	-0.026
	Severe	-.195*	0.046	<.001	-0.319	-0.072
Mild	Unaffected	0.105	0.04	0.063	-0.003	0.214
	Moderate	-0.072	0.05	0.911	-0.207	0.063
	Severe	-0.09	0.041	0.18	-0.2	0.02
Moderate	Unaffected	.178*	0.056	0.013	0.026	0.329
	Mild	0.072	0.05	0.911	-0.063	0.207
	Severe	-0.018	0.056	1	-0.17	0.134
Severe	Unaffected	.195*	0.046	<.001	0.072	0.319
	Mild	0.09	0.041	0.18	-0.02	0.2
	Moderate	0.018	0.056	1	-0.134	0.17
Based on estimated marginal means
* The mean difference is significant at the .05 level.
b Adjustment for multiple comparisons: Bonferroni.
Univariate Tests
Dependent Variable: VCAM1_log		VCAM1
	Sum of Squares	df	Mean Square	F	Sig.
Contrast	0.419	3	0.14	6.912	<.001
Error	1.796	89	0.02
The F tests the effect of Severity. This test is based on the linearly independent pairwise comparisons among the estimated marginal means.
Pairwise Comparisons
Dependent Variable: Protein S %
(I) Severity	(J) Severity	Mean Difference (I-J)	Std. Error	Sig.b	95% Confidence Interval for Differenceb
					Lower Bound	Upper Bound
Unaffected	Mild	-61.670*	9.085	<.001	-86.173	-37.168
	Moderate	-39.032*	12.286	0.012	-72.17	-5.894
	Severe	-26.606	11.429	0.133	-57.432	4.221
Mild	Unaffected	61.670*	9.085	<.001	37.168	86.173
	Moderate	22.639	10.319	0.185	-5.192	50.469
	Severe	35.065*	8.605	<.001	11.854	58.275
Moderate	Unaffected	39.032*	12.286	0.012	5.894	72.17
	Mild	-22.639	10.319	0.185	-50.469	5.192
	Severe	12.426	11.69	1	-19.105	43.957
Severe	Unaffected	26.606	11.429	0.133	-4.221	57.432
	Mild	-35.065*	8.605	<.001	-58.275	-11.854
	Moderate	-12.426	11.69	1	-43.957	19.105
Based on estimated marginal means
* The mean difference is significant at the .05 level.
b Adjustment for multiple comparisons: Bonferroni.
Univariate Tests
Dependent Variable: Protein S %
	Sum of Squares	df	Mean Square	F	Sig.
Contrast	47268.3	3	15756.1	18.35	<.001
Error	78137.6	91	858.654
The F tests the effect of Severity. This test is based on the linearly independent pairwise comparisons among the estimated marginal means.
Pairwise Comparisons
Dependent Variable: PAI1_log		PAI1
(I) Severity	(J) Severity	Mean Difference (I-J)	Std. Error	Sig.b	95% Confidence Interval for Differenceb
					Lower Bound	Upper Bound
Unaffected	Mild	-0.065	0.029	0.167	-0.144	0.014
	Moderate	-0.091	0.041	0.167	-0.202	0.019
	Severe	-.158*	0.033	<.001	-0.247	-0.068
Mild	Unaffected	0.065	0.029	0.167	-0.014	0.144
	Moderate	-0.026	0.036	1	-0.124	0.072
	Severe	-.092*	0.03	0.015	-0.172	-0.012
Moderate	Unaffected	0.091	0.041	0.167	-0.019	0.202
	Mild	0.026	0.036	1	-0.072	0.124
	Severe	-0.066	0.041	0.653	-0.177	0.044
Severe	Unaffected	.158*	0.033	<.001	0.068	0.247
	Mild	.092*	0.03	0.015	0.012	0.172
	Moderate	0.066	0.041	0.653	-0.044	0.177
Based on estimated marginal means
* The mean difference is significant at the .05 level.
b Adjustment for multiple comparisons: Bonferroni.
Univariate Tests
Dependent Variable: PAI1_log		PAI1
	Sum of Squares	df	Mean Square	F	Sig.
Contrast	0.245	3	0.082	7.688	<.001
Error	0.946	89	0.011
The F tests the effect of Severity. This test is based on the linearly independent pairwise comparisons among the estimated marginal means.
Pairwise Comparisons
Dependent Variable: Ddimer_log		Ddimer
(I) Severity	(J) Severity	Mean Difference (I-J)	Std. Error	Sig.b	95% Confidence Interval for Differenceb
					Lower Bound	Upper Bound
Unaffected	Mild	-0.1	0.071	1	-0.295	0.095
	Moderate	-0.044	0.077	1	-0.255	0.167
	Severe	-.272*	0.071	0.002	-0.466	-0.079
Mild	Unaffected	0.1	0.071	1	-0.095	0.295
	Moderate	0.055	0.071	1	-0.14	0.25
	Severe	-.172*	0.06	0.036	-0.337	-0.007
Moderate	Unaffected	0.044	0.077	1	-0.167	0.255
	Mild	-0.055	0.071	1	-0.25	0.14
	Severe	-.228*	0.071	0.013	-0.421	-0.034
Severe	Unaffected	.272*	0.071	0.002	0.079	0.466
	Mild	.172*	0.06	0.036	0.007	0.337
	Moderate	.228*	0.071	0.013	0.034	0.421
Based on estimated marginal means
* The mean difference is significant at the .05 level.
b Adjustment for multiple comparisons: Bonferroni.
Univariate Tests
Dependent Variable: Ddimer_log		Ddimer
	Sum of Squares	df	Mean Square	F	Sig.
Contrast	0.564	3	0.188	6.32	<.001
Error	1.546	52	0.03
The F tests the effect of Severity. This test is based on the linearly independent pairwise comparisons among the estimated marginal means.

## Sheet: ED1h
Pairwise Comparisons
Dependent Variable: IL1B_log		IL1b
(I) Severity	(J) Severity	Mean Difference (I-J)	Std. Error	Sig.b	95% Confidence Interval for Differenceb
					Lower Bound	Upper Bound
Unaffected	Mild	-0.051	0.12	1	-0.376	0.274
	Moderate	-.525*	0.166	0.013	-0.975	-0.076
	Severe	-.661*	0.134	<.001	-1.024	-0.298
Mild	Unaffected	0.051	0.12	1	-0.274	0.376
	Moderate	-.474*	0.147	0.011	-0.872	-0.076
	Severe	-.610*	0.118	<.001	-0.929	-0.291
Moderate	Unaffected	.525*	0.166	0.013	0.076	0.975
	Mild	.474*	0.147	0.011	0.076	0.872
	Severe	-0.136	0.164	1	-0.58	0.308
Severe	Unaffected	.661*	0.134	<.001	0.298	1.024
	Mild	.610*	0.118	<.001	0.291	0.929
	Moderate	0.136	0.164	1	-0.308	0.58
Based on estimated marginal means
* The mean difference is significant at the .05 level.
b Adjustment for multiple comparisons: Bonferroni.
Univariate Tests
Dependent Variable: IL1B_log		IL1b
	Sum of Squares	df	Mean Square	F	Sig.
Contrast	6.763	3	2.254	12.91	<.001
Error	15.191	87	0.175
The F tests the effect of Severity. This test is based on the linearly independent pairwise comparisons among the estimated marginal means.
Pairwise Comparisons
Dependent Variable: IP10_log		IP10
(I) Severity	(J) Severity	Mean Difference (I-J)	Std. Error	Sig.b	95% Confidence Interval for Differenceb
					Lower Bound	Upper Bound
Unaffected	Mild	-0.138	0.089	0.759	-0.379	0.103
	Moderate	-.596*	0.123	<.001	-0.929	-0.262
	Severe	-.627*	0.1	<.001	-0.897	-0.358
Mild	Unaffected	0.138	0.089	0.759	-0.103	0.379
	Moderate	-.458*	0.109	<.001	-0.753	-0.163
	Severe	-.490*	0.088	<.001	-0.726	-0.253
Moderate	Unaffected	.596*	0.123	<.001	0.262	0.929
	Mild	.458*	0.109	<.001	0.163	0.753
	Severe	-0.032	0.122	1	-0.361	0.297
Severe	Unaffected	.627*	0.1	<.001	0.358	0.897
	Mild	.490*	0.088	<.001	0.253	0.726
	Moderate	0.032	0.122	1	-0.297	0.361
Based on estimated marginal means
* The mean difference is significant at the .05 level.
b Adjustment for multiple comparisons: Bonferroni.
Univariate Tests
Dependent Variable: IP10_log		IP10
	Sum of Squares	df	Mean Square	F	Sig.
Contrast	5.644	3	1.881	19.577	<.001
Error	8.36	87	0.096
The F tests the effect of Severity. This test is based on the linearly independent pairwise comparisons among the estimated marginal means.
Pairwise Comparisons
Dependent Variable: GCSF_log		GCSF
(I) Severity	(J) Severity	Mean Difference (I-J)	Std. Error	Sig.b	95% Confidence Interval for Differenceb
					Lower Bound	Upper Bound
Unaffected	Mild	-0.129	0.088	0.876	-0.368	0.109
	Moderate	-.412*	0.122	0.007	-0.742	-0.082
	Severe	-.336*	0.099	0.006	-0.603	-0.069
Mild	Unaffected	0.129	0.088	0.876	-0.109	0.368
	Moderate	-0.283	0.108	0.063	-0.575	0.009
	Severe	-0.207	0.087	0.115	-0.441	0.027
Moderate	Unaffected	.412*	0.122	0.007	0.082	0.742
	Mild	0.283	0.108	0.063	-0.009	0.575
	Severe	0.076	0.121	1	-0.25	0.402
Severe	Unaffected	.336*	0.099	0.006	0.069	0.603
	Mild	0.207	0.087	0.115	-0.027	0.441
	Moderate	-0.076	0.121	1	-0.402	0.25
Based on estimated marginal means
* The mean difference is significant at the .05 level.
b Adjustment for multiple comparisons: Bonferroni.
Univariate Tests
Dependent Variable: GCSF_log		GCSF
	Sum of Squares	df	Mean Square	F	Sig.
Contrast	1.732	3	0.577	6.114	<.001
Error	8.312	88	0.094
The F tests the effect of Severity. This test is based on the linearly independent pairwise comparisons among the estimated marginal means.
Pairwise Comparisons
Dependent Variable: ICAM1_log		ICAM1
(I) Severity	(J) Severity	Mean Difference (I-J)	Std. Error	Sig.b	95% Confidence Interval for Differenceb
					Lower Bound	Upper Bound
Unaffected	Mild	-0.071	0.036	0.316	-0.167	0.026
	Moderate	-0.113	0.05	0.163	-0.248	0.023
	Severe	-.192*	0.041	<.001	-0.303	-0.082
Mild	Unaffected	0.071	0.036	0.316	-0.026	0.167
	Moderate	-0.042	0.044	1	-0.162	0.078
	Severe	-.122*	0.036	0.007	-0.22	-0.024
Moderate	Unaffected	0.113	0.05	0.163	-0.023	0.248
	Mild	0.042	0.044	1	-0.078	0.162
	Severe	-0.08	0.05	0.693	-0.215	0.056
Severe	Unaffected	.192*	0.041	<.001	0.082	0.303
	Mild	.122*	0.036	0.007	0.024	0.22
	Moderate	0.08	0.05	0.693	-0.056	0.215
Based on estimated marginal means
* The mean difference is significant at the .05 level.
b Adjustment for multiple comparisons: Bonferroni.
Univariate Tests
Dependent Variable: ICAM1_log		ICAM1
	Sum of Squares	df	Mean Square	F	Sig.
Contrast	0.375	3	0.125	7.803	<.001
Error	1.427	89	0.016
The F tests the effect of Severity. This test is based on the linearly independent pairwise comparisons among the estimated marginal means.
