# Supplementary material for: Blood–brain barrier disruption and sustained systemic inflammation in individuals with long COVID-associated cognitive impairment
Source: Nat Neurosci. 2024 Feb 22;27(3):421–32. doi: 10.1038/s41593-024-01576-9 (PMC10917679; doi:10.1038/s41593-024-01576-9)
Supplement: Supplementary file 11 — Statistical source data. [file 41593_2024_1576_MOESM11_ESM.xlsx]

## Sheet: ED3
	Discovery?	P value	Mean of T2	Mean of T1	Difference	SE of difference	t ratio	df	q value
MIP1b	Yes	5.6e-05	2.29	2.366	-0.07647	0.0159	4.81	26	0.000196
IL6	No	0.088731	-0.2609	-0.07461	-0.1863	0.1052	1.771	25	0.134428
IFNG	Yes	0.001661	0.1337	0.2959	-0.1622	0.04623	3.508	26	0.003914
IL1RA	No	0.816977	2.037	2.051	-0.01461	0.06249	0.2338	26	0.61886
IL5	No	0.162007	-0.0449	-0.02039	-0.02451	0.01703	1.439	26	0.190899
GMCSF	No	0.253889	-0.5271	-0.6108	0.08373	0.07176	1.167	26	0.2639
TNFa	No	0.750372	0.4673	0.4784	-0.0111	0.03454	0.3214	27	0.612131
RANTES	No	0.799999	4.252	4.259	-0.007741	0.03024	0.256	26	0.61886
IL2	No	0.999405	-0.119	-0.119	4.963e-05	0.0659	0.000753	26	0.706579
IL1B	No	0.03111	-0.6959	-0.5413	-0.1546	0.06783	2.279	26	0.050758
Eotaxin	No	0.130346	2.042	2.007	0.03504	0.02243	1.562	26	0.164151
bFGF	No	0.026953	1.261	1.101	0.1603	0.0682	2.35	25	0.04764
PDGFBB	No	0.387364	2.885	2.954	-0.06906	0.0785	0.8798	25	0.357217
IP10	No	0.006964	2.846	3.094	-0.2479	0.08429	2.94	25	0.01477
IL13	Yes	9e-05	0.2954	-0.02227	0.3176	0.06867	4.626	26	0.000273
IL4	Yes	1.8e-05	0.001754	0.192	-0.1902	0.03637	5.23	26	0.000163
MCP1	No	0.131568	1.392	1.461	-0.069	0.04432	1.557	26	0.164151
IL8	No	0.009202	1.297	1.062	0.235	0.08493	2.767	33	0.017744
MIP1a	No	0.566303	0.2846	0.2452	0.03947	0.06795	0.5809	26	0.480452
IL10	No	0.343601	-0.06381	-0.1138	0.05001	0.05184	0.9647	26	0.331262
GCSF	No	0.112955	1.8	1.921	-0.1218	0.07425	1.64	26	0.159718
IL15	No	0.958256	1.146	1.149	-0.002992	0.05661	0.05285	26	0.700849
IL7			0.08636	0.08636	0	0
IL12p70	No	0.405424	-0.09363	-0.05828	-0.03535	0.0418	0.8457	26	0.358294
IL17	Yes	0.000241	0.3908	0.5625	-0.1717	0.04038	4.252	26	0.00064
IL9	Yes	3.6e-05	2.202	2.361	-0.1589	0.03197	4.971	26	0.000163
ICAM1	Yes	3.8e-05	5.139	5.226	-0.08638	0.0181	4.773	32	0.000163
VCAM1	Yes	1.2e-05	5.509	5.598	-0.08941	0.01731	5.166	32	0.000163
SERPINE1	Yes	2.3e-05	4.93	5.01	-0.07998	0.0161	4.969	31	0.000163
VEGF	No	0.207837	2.301	2.211	0.08969	0.06972	1.286	31	0.232011
BDNF	No	0.261287	2.955	2.906	0.04886	0.0427	1.144	31	0.2639
