# Supplementary material for: Blood–brain barrier disruption and sustained systemic inflammation in individuals with long COVID-associated cognitive impairment
Source: Nat Neurosci. 2024 Feb 22;27(3):421–32. doi: 10.1038/s41593-024-01576-9 (PMC10917679; doi:10.1038/s41593-024-01576-9)
Supplement: Supplementary file 12 — Statistical source data. [file 41593_2024_1576_MOESM12_ESM.xlsx]

## Sheet: ED4e
Number of families	1
Number of comparisons per family	3
Alpha	0.05
Dunn's multiple comparisons test	Mean rank diff.	Significant?	Summary	Adjusted P Value
Recovered vs. Brain Fog (-)	-2.4	No	ns	>0.9999	A-B
Recovered vs. Brain Fog (+)	-9.936	Yes	*	0.0371	A-C
Brain Fog (-) vs. Brain Fog (+)	-7.536	No	ns	0.1735	B-C
Test details	Mean rank 1	Mean rank 2	Mean rank diff.	n1	n2	Z
Recovered vs. Brain Fog (-)	11.7	14.1	-2.4	10	10	0.5902
Recovered vs. Brain Fog (+)	11.7	21.64	-9.936	10	11	2.501
Brain Fog (-) vs. Brain Fog (+)	14.1	21.64	-7.536	10	11	1.897

## Sheet: ED4f
Number of families	1
Number of comparisons per family	3
Alpha	0.05
Dunn's multiple comparisons test	Mean rank diff.	Significant?	Summary	Adjusted P Value
Recovered vs. Brain Fog (-)	-4.2	No	ns	0.9049	A-B
Recovered vs. Brain Fog (+)	-9.991	Yes	*	0.0357	A-C
Brain Fog (-) vs. Brain Fog (+)	-5.791	No	ns	0.4348	B-C
Test details	Mean rank 1	Mean rank 2	Mean rank diff.	n1	n2	Z
Recovered vs. Brain Fog (-)	11.1	15.3	-4.2	10	10	1.033
Recovered vs. Brain Fog (+)	11.1	21.09	-9.991	10	11	2.515
Brain Fog (-) vs. Brain Fog (+)	15.3	21.09	-5.791	10	11	1.458

## Sheet: ED4g
Number of families	1
Number of comparisons per family	3
Alpha	0.05
Dunn's multiple comparisons test	Mean rank diff.	Significant?	Summary	Adjusted P Value
Recovered vs. Brain Fog (-)	2.8	No	ns	>0.9999	A-B
Recovered vs. Brain Fog (+)	-7.055	No	ns	0.2273	A-C
Brain Fog (-) vs. Brain Fog (+)	-9.855	Yes	*	0.0393	B-C
Test details	Mean rank 1	Mean rank 2	Mean rank diff.	n1	n2	Z
Recovered vs. Brain Fog (-)	14.4	11.6	2.8	10	10	0.6886
Recovered vs. Brain Fog (+)	14.4	21.45	-7.055	10	11	1.776
Brain Fog (-) vs. Brain Fog (+)	11.6	21.45	-9.855	10	11	2.481

## Sheet: ED4h
Number of families	1
Number of comparisons per family	3
Alpha	0.05
Dunn's multiple comparisons test	Mean rank diff.	Significant?	Summary	Adjusted P Value
Recovered vs. Brain Fog (-)	1.3	No	ns	>0.9999	A-B
Recovered vs. Brain Fog (+)	-8.791	No	ns	0.0807	A-C
Brain Fog (-) vs. Brain Fog (+)	-10.09	Yes	*	0.0332	B-C
Test details	Mean rank 1	Mean rank 2	Mean rank diff.	n1	n2	Z
Recovered vs. Brain Fog (-)	13.3	12	1.3	10	10	0.3197
Recovered vs. Brain Fog (+)	13.3	22.09	-8.791	10	11	2.213
Brain Fog (-) vs. Brain Fog (+)	12	22.09	-10.09	10	11	2.54

## Sheet: ED4i
Column B	Brain Fog (+)
vs.	vs.
Column A	Brain Fog (-)
Mann Whitney test
P value	0.001
Exact or approximate P value?	Exact
P value summary	***
Significantly different (P < 0.05)?	Yes
One- or two-tailed P value?	Two-tailed
Sum of ranks in column A,B	221 , 244
Mann-Whitney U	31
Difference between medians
Median of column A	0.05629, n=19
Median of column B	0.1157, n=11
Difference: Actual	0.05943
Difference: Hodges-Lehmann	0.07613

## Sheet: ED4j
Column B	Brain Fog (+)
vs.	vs.
Column A	Brain Fog (-)
Mann Whitney test
P value	0.0072
Exact or approximate P value?	Exact
P value summary	**
Significantly different (P < 0.05)?	Yes
One- or two-tailed P value?	Two-tailed
Sum of ranks in column A,B	256 , 240
Mann-Whitney U	46
Difference between medians
Median of column A	0.02272, n=20
Median of column B	0.05393, n=11
Difference: Actual	0.03121
Difference: Hodges-Lehmann	0.03713
