# Supplementary material for: Blood–brain barrier disruption and sustained systemic inflammation in individuals with long COVID-associated cognitive impairment
Source: Nat Neurosci. 2024 Feb 22;27(3):421–32. doi: 10.1038/s41593-024-01576-9 (PMC10917679; doi:10.1038/s41593-024-01576-9)
Supplement: Supplementary file 13 — Statistical source data. [file 41593_2024_1576_MOESM13_ESM.xlsx]

## Sheet: ED5
Correlations
		PercentBBBD	BBBDRTL	BBBDLTL	BBBDRFC	BBBDLFC	AnosmiaDuration	QSIT	MOCA
PercentBBBD	Pearson Correlation	1	.693**	.749**	.723**	.767**	0.215	-0.232	0.123
	Sig. (2-tailed)		<.001	<.001	<.001	<.001	0.245	0.209	0.736
	N	31	31	31	31	31	31	31	10
BBBDRTL	Pearson Correlation	.693**	1	.888**	.816**	.678**	.546**	-.381*	0.022
	Sig. (2-tailed)	<.001		<.001	<.001	<.001	0.002	0.035	0.951
	N	31	31	31	31	31	31	31	10
BBBDLTL	Pearson Correlation	.749**	.888**	1	.771**	.757**	.532**	-.424*	0.191
	Sig. (2-tailed)	<.001	<.001		<.001	<.001	0.002	0.018	0.598
	N	31	31	31	31	31	31	31	10
BBBDRFC	Pearson Correlation	.723**	.816**	.771**	1	.776**	0.194	-0.246	0.191
	Sig. (2-tailed)	<.001	<.001	<.001		<.001	0.295	0.182	0.598
	N	31	31	31	31	31	31	31	10
BBBDLFC	Pearson Correlation	.767**	.678**	.757**	.776**	1	0.175	-0.219	0.201
	Sig. (2-tailed)	<.001	<.001	<.001	<.001		0.346	0.236	0.577
	N	31	31	31	31	31	31	31	10
AnosmiaDuration	Pearson Correlation	0.215	.546**	.532**	0.194	0.175	1	-.621**	0.308
	Sig. (2-tailed)	0.245	0.002	0.002	0.295	0.346		<.001	0.387
	N	31	31	31	31	31	32	32	10
QSIT	Pearson Correlation	-0.232	-.381*	-.424*	-0.246	-0.219	-.621**	1	-0.57
	Sig. (2-tailed)	0.209	0.035	0.018	0.182	0.236	<.001		0.085
	N	31	31	31	31	31	32	32	10
MOCA	Pearson Correlation	0.123	0.022	0.191	0.191	0.201	0.308	-0.57	1
	Sig. (2-tailed)	0.736	0.951	0.598	0.598	0.577	0.387	0.085
	N	10	10	10	10	10	10	10	10
** Correlation is significant at the 0.01 level (2-tailed).
* Correlation is significant at the 0.05 level (2-tailed).
