# Supplementary material for: Blood–brain barrier disruption and sustained systemic inflammation in individuals with long COVID-associated cognitive impairment
Source: Nat Neurosci. 2024 Feb 22;27(3):421–32. doi: 10.1038/s41593-024-01576-9 (PMC10917679; doi:10.1038/s41593-024-01576-9)
Supplement: Supplementary file 14 — Statistical source data. [file 41593_2024_1576_MOESM14_ESM.xlsx]

## Sheet: ED5f
Pairwise Comparisons
Dependent Variable: Protein C
(I) COVID_Status	(J) COVID_Status	Mean Difference (I-J)	Std. Error	Sig.b	95% Confidence Interval for Differenceb
					Lower Bound	Upper Bound
Control	Recovered	-24.051*	5.054	<.001	-38.001	-10.101
	Long COVID	-11.339	5.037	0.176	-25.241	2.563
	Brain Fog	-25.486*	6.276	0.001	-42.807	-8.166
Recovered	Control	24.051*	5.054	<.001	10.101	38.001
	Long COVID	12.712	5	0.087	-1.087	26.511
	Brain Fog	-1.436	5.421	1	-16.398	13.527
Long COVID	Control	11.339	5.037	0.176	-2.563	25.241
	Recovered	-12.712	5	0.087	-26.511	1.087
	Brain Fog	-14.148	5.364	0.069	-28.951	0.656
Brain Fog	Control	25.486*	6.276	0.001	8.166	42.807
	Recovered	1.436	5.421	1	-13.527	16.398
	Long COVID	14.148	5.364	0.069	-0.656	28.951
Based on estimated marginal means
* The mean difference is significant at the .05 level.
b Adjustment for multiple comparisons: Bonferroni.
Univariate Tests
Dependent Variable: Protein C
	Sum of Squares	df	Mean Square	F	Sig.
Contrast	3213.59	3	1071.2	8.793	<.001
Error	5482.11	45	121.825
The F tests the effect of COVID_Status. This test is based on the linearly independent pairwise comparisons among the estimated marginal means.
Pairwise Comparisons
Dependent Variable: Protein S
(I) COVID_Status	(J) COVID_Status	Mean Difference (I-J)	Std. Error	Sig.b	95% Confidence Interval for Differenceb
					Lower Bound	Upper Bound
Control	Recovered	-18.204*	4.344	<.001	-30.192	-6.216
	Long COVID	-10.016	4.329	0.152	-21.963	1.93
	Brain Fog	-17.490*	5.393	0.013	-32.374	-2.606
Recovered	Control	18.204*	4.344	<.001	6.216	30.192
	Long COVID	8.187	4.297	0.379	-3.671	20.046
	Brain Fog	0.714	4.659	1	-12.144	13.571
Long COVID	Control	10.016	4.329	0.152	-1.93	21.963
	Recovered	-8.187	4.297	0.379	-20.046	3.671
	Brain Fog	-7.474	4.609	0.671	-20.195	5.248
Brain Fog	Control	17.490*	5.393	0.013	2.606	32.374
	Recovered	-0.714	4.659	1	-13.571	12.144
	Long COVID	7.474	4.609	0.671	-5.248	20.195
Based on estimated marginal means
* The mean difference is significant at the .05 level.
b Adjustment for multiple comparisons: Bonferroni.
Univariate Tests
Dependent Variable: Protein S
	Sum of Squares	df	Mean Square	F	Sig.
Contrast	1690.43	3	563.478	6.263	0.001
Error	4048.39	45	89.964
The F tests the effect of COVID_Status. This test is based on the linearly independent pairwise comparisons among the estimated marginal means.
Pairwise Comparisons
Dependent Variable: PAI1_log		PAI1
(I) COVID_Status	(J) COVID_Status	Mean Difference (I-J)	Std. Error	Sig.b	95% Confidence Interval for Differenceb
					Lower Bound	Upper Bound
Control	Recovered	-.150*	0.037	0.001	-0.253	-0.047
	Long COVID	-.120*	0.039	0.02	-0.226	-0.013
	Brain Fog	-0.086	0.04	0.233	-0.197	0.025
Recovered	Control	.150*	0.037	0.001	0.047	0.253
	Long COVID	0.03	0.043	1	-0.088	0.149
	Brain Fog	0.064	0.044	0.909	-0.057	0.186
Long COVID	Control	.120*	0.039	0.02	0.013	0.226
	Recovered	-0.03	0.043	1	-0.149	0.088
	Brain Fog	0.034	0.043	1	-0.084	0.152
Brain Fog	Control	0.086	0.04	0.233	-0.025	0.197
	Recovered	-0.064	0.044	0.909	-0.186	0.057
	Long COVID	-0.034	0.043	1	-0.152	0.084
Based on estimated marginal means
* The mean difference is significant at the .05 level.
b Adjustment for multiple comparisons: Bonferroni.
Univariate Tests
Dependent Variable: PAI1_log
	Sum of Squares	df	Mean Square	F	Sig.
Contrast	0.174	3	0.058	6.449	0.001
Error	0.396	44	0.009
The F tests the effect of COVID_Status. This test is based on the linearly independent pairwise comparisons among the estimated marginal means.

## Sheet: ED5g
Pairwise Comparisons
Dependent Variable: IL9_log
(I) COVID_Status	(J) COVID_Status	Mean Difference (I-J)	Std. Error	Sig.b	95% Confidence Interval for Differenceb
					Lower Bound	Upper Bound
Control	Recovered	.111*	0.017	<.001	0.064	0.158
	Long COVID	.128*	0.018	<.001	0.079	0.176
	Brain Fog	.138*	0.018	<.001	0.087	0.188
Recovered	Control	-.111*	0.017	<.001	-0.158	-0.064
	Long COVID	0.017	0.02	1	-0.037	0.071
	Brain Fog	0.027	0.02	1	-0.029	0.082
Long COVID	Control	-.128*	0.018	<.001	-0.176	-0.079
	Recovered	-0.017	0.02	1	-0.071	0.037
	Brain Fog	0.01	0.019	1	-0.044	0.064
Brain Fog	Control	-.138*	0.018	<.001	-0.188	-0.087
	Recovered	-0.027	0.02	1	-0.082	0.029
	Long COVID	-0.01	0.019	1	-0.064	0.044
Based on estimated marginal means
* The mean difference is significant at the .05 level.
b Adjustment for multiple comparisons: Bonferroni.
Univariate Tests
Dependent Variable: IL9_log
	Sum of Squares	df	Mean Square	F	Sig.
Contrast	0.162	3	0.054	28.949	<.001
Error	0.082	44	0.002
The F tests the effect of COVID_Status. This test is based on the linearly independent pairwise comparisons among the estimated marginal means.
Pairwise Comparisons
Dependent Variable: IL13_log		IL13
(I) COVID_Status	(J) COVID_Status	Mean Difference (I-J)	Std. Error	Sig.b	95% Confidence Interval for Differenceb
					Lower Bound	Upper Bound
Control	Recovered	-.516*	0.106	<.001	-0.809	-0.222
	Long COVID	-.672*	0.11	<.001	-0.976	-0.369
	Brain Fog	-.715*	0.115	<.001	-1.032	-0.399
Recovered	Control	.516*	0.106	<.001	0.222	0.809
	Long COVID	-0.157	0.122	1	-0.494	0.181
	Brain Fog	-0.2	0.126	0.712	-0.547	0.147
Long COVID	Control	.672*	0.11	<.001	0.369	0.976
	Recovered	0.157	0.122	1	-0.181	0.494
	Brain Fog	-0.043	0.122	1	-0.379	0.293
Brain Fog	Control	.715*	0.115	<.001	0.399	1.032
	Recovered	0.2	0.126	0.712	-0.147	0.547
	Long COVID	0.043	0.122	1	-0.293	0.379
Based on estimated marginal means
* The mean difference is significant at the .05 level.
b Adjustment for multiple comparisons: Bonferroni.
Univariate Tests
Dependent Variable: IL13_log		IL9
	Sum of Squares	df	Mean Square	F	Sig.
Contrast	4.215	3	1.405	19.223	<.001
Error	3.216	44	0.073
The F tests the effect of COVID_Status. This test is based on the linearly independent pairwise comparisons among the estimated marginal means.
Pairwise Comparisons
Dependent Variable: IL1B_log		IL1b
(I) COVID_Status	(J) COVID_Status	Mean Difference (I-J)	Std. Error	Sig.b	95% Confidence Interval for Differenceb
					Lower Bound	Upper Bound
Control	Recovered	-.341*	0.122	0.046	-0.679	-0.003
	Long COVID	-.636*	0.126	<.001	-0.985	-0.287
	Brain Fog	-.455*	0.132	0.007	-0.819	-0.091
Recovered	Control	.341*	0.122	0.046	0.003	0.679
	Long COVID	-0.295	0.141	0.249	-0.683	0.093
	Brain Fog	-0.114	0.144	1	-0.512	0.285
Long COVID	Control	.636*	0.126	<.001	0.287	0.985
	Recovered	0.295	0.141	0.249	-0.093	0.683
	Brain Fog	0.181	0.14	1	-0.205	0.568
Brain Fog	Control	.455*	0.132	0.007	0.091	0.819
	Recovered	0.114	0.144	1	-0.285	0.512
	Long COVID	-0.181	0.14	1	-0.568	0.205
Based on estimated marginal means
* The mean difference is significant at the .05 level.
b Adjustment for multiple comparisons: Bonferroni.
Univariate Tests
Dependent Variable: IL1B_log		IL1b
	Sum of Squares	df	Mean Square	F	Sig.
Contrast	2.717	3	0.906	9.379	<.001
Error	4.249	44	0.097
The F tests the effect of COVID_Status. This test is based on the linearly independent pairwise comparisons among the estimated marginal means.
Pairwise Comparisons
Dependent Variable: IL1RA_log		IL1RA
(I) COVID_Status	(J) COVID_Status	Mean Difference (I-J)	Std. Error	Sig.b	95% Confidence Interval for Differenceb
					Lower Bound	Upper Bound
Control	Recovered	-.330*	0.083	0.002	-0.56	-0.099
	Long COVID	-.466*	0.086	<.001	-0.704	-0.228
	Brain Fog	-.392*	0.09	<.001	-0.64	-0.143
Recovered	Control	.330*	0.083	0.002	0.099	0.56
	Long COVID	-0.137	0.096	0.969	-0.401	0.128
	Brain Fog	-0.062	0.098	1	-0.334	0.21
Long COVID	Control	.466*	0.086	<.001	0.228	0.704
	Recovered	0.137	0.096	0.969	-0.128	0.401
	Brain Fog	0.074	0.095	1	-0.189	0.338
Brain Fog	Control	.392*	0.09	<.001	0.143	0.64
	Recovered	0.062	0.098	1	-0.21	0.334
	Long COVID	-0.074	0.095	1	-0.338	0.189
Based on estimated marginal means
* The mean difference is significant at the .05 level.
b Adjustment for multiple comparisons: Bonferroni.
Univariate Tests
Dependent Variable: IL1RA_log		IL1RA
	Sum of Squares	df	Mean Square	F	Sig.
Contrast	1.679	3	0.56	12.462	<.001
Error	1.975	44	0.045
The F tests the effect of COVID_Status. This test is based on the linearly independent pairwise comparisons among the estimated marginal means.
Pairwise Comparisons
Dependent Variable: ICAM1_log
(I) COVID_Status	(J) COVID_Status	Mean Difference (I-J)	Std. Error	Sig.b	95% Confidence Interval for Differenceb
					Lower Bound	Upper Bound
Control	Recovered	-.151*	0.048	0.02	-0.285	-0.017
	Long COVID	-.189*	0.05	0.003	-0.327	-0.05
	Brain Fog	-0.039	0.052	1	-0.183	0.106
Recovered	Control	.151*	0.048	0.02	0.017	0.285
	Long COVID	-0.038	0.056	1	-0.192	0.116
	Brain Fog	0.112	0.057	0.339	-0.046	0.27
Long COVID	Control	.189*	0.05	0.003	0.05	0.327
	Recovered	0.038	0.056	1	-0.116	0.192
	Brain Fog	0.15	0.055	0.058	-0.003	0.303
Brain Fog	Control	0.039	0.052	1	-0.106	0.183
	Recovered	-0.112	0.057	0.339	-0.27	0.046
	Long COVID	-0.15	0.055	0.058	-0.303	0.003
Based on estimated marginal means
* The mean difference is significant at the .05 level.
b Adjustment for multiple comparisons: Bonferroni.
Univariate Tests
Dependent Variable: ICAM1_log
	Sum of Squares	df	Mean Square	F	Sig.
Contrast	0.299	3	0.1	6.561	<.001
Error	0.668	44	0.015
The F tests the effect of COVID_Status. This test is based on the linearly independent pairwise comparisons among the estimated marginal means.
