# Supplementary material for: Blood–brain barrier disruption and sustained systemic inflammation in individuals with long COVID-associated cognitive impairment
Source: Nat Neurosci. 2024 Feb 22;27(3):421–32. doi: 10.1038/s41593-024-01576-9 (PMC10917679; doi:10.1038/s41593-024-01576-9)
Supplement: Supplementary file 15 — Statistical source data. [file 41593_2024_1576_MOESM15_ESM.xlsx]

## Sheet: ED8a
Two-way ANOVA	Ordinary
Alpha	0.05
Source of Variation	% of total variation	P value	P value summary	Significant?
Interaction	2.641	0.2935	ns	No
Treatment	11.46	0.0361	*	Yes
Patient group	38.22	0.0006	***	Yes
ANOVA table	SS (Type III)	DF	MS	F (DFn, DFd)	P value
Interaction	558.6	1	558.6	F (1, 20) = 1.164	P=0.2935
Treatment	2424	1	2424	F (1, 20) = 5.050	P=0.0361
Patient group	8084	1	8084	F (1, 20) = 16.84	P=0.0006
Residual	9600	20	480
Difference between column means
Predicted (LS) mean of Control	19.46
Predicted (LS) mean of Long Covid	56.69
Difference between predicted means	-37.23
SE of difference	9.071
95% CI of difference	-56.15 to -18.30
Difference between row means
Predicted (LS) mean of Untreated	27.88
Predicted (LS) mean of Tnfa	48.27
Difference between predicted means	-20.39
SE of difference	9.071
95% CI of difference	-39.31 to -1.463
Interaction CI
Mean diff, A1 - B1	-27.44
Mean diff, A2 - B2	-47.01
(A1 -B1) - (A2 - B2)	19.57
95% CI of difference	-18.27 to 57.42
(B1 - A1) - (B2 - A2)	-19.57
95% CI of difference	-57.42 to 18.27
Data summary
Number of columns (Patient group)	2
Number of rows (Treatment)	2
Number of values	24

## Sheet: ED8c
Number of families	1
Number of comparisons per family	3
Alpha	0.05
Tukey's multiple comparisons test	Mean Diff.	95.00% CI of diff.	Below threshold?	Summary	Adjusted P Value
IgG vs. ICAM-1	5.971	2.131 to 9.812	Yes	**	0.0074	A-B
IgG vs. VCAM-1	4.457	0.4005 to 8.514	Yes	*	0.0346	A-C
ICAM-1 vs. VCAM-1	-1.514	-6.212 to 3.184	No	ns	0.6097	B-C
Test details	Mean 1	Mean 2	Mean Diff.	SE of diff.	n1	n2	q	DF
IgG vs. ICAM-1	25.51	19.54	5.971	1.252	7	7	6.747	6
IgG vs. VCAM-1	25.51	21.06	4.457	1.322	7	7	4.768	6
ICAM-1 vs. VCAM-1	19.54	21.06	-1.514	1.531	7	7	1.399	6

## Sheet: ED8e
Compare each cell mean with the other cell mean in that row
Number of families	1
Number of comparisons per family	5
Alpha	0.05
Bonferroni's multiple comparisons test	Predicted (LS) mean diff.	95.00% CI of diff.	Below threshold?	Summary	Adjusted P Value
Control - Long COVID
TNF	-1.236	-2.029 to -0.4430	Yes	***	0.0006
ICAM1	-0.4373	-1.230 to 0.3559	No	ns	0.7306
VCAM1	-2.04	-2.833 to -1.246	Yes	****	<0.0001
MCP1	-0.03077	-0.8239 to 0.7624	No	ns	>0.9999
CLDN5	-0.4231	-1.216 to 0.3700	No	ns	0.7967
Test details	Predicted (LS) mean 1	Predicted (LS) mean 2	Predicted (LS) mean diff.	SE of diff.	N1	N2	t	DF
Control - Long COVID
TNF	1.675	2.911	-1.236	0.2962	4	8	4.174	50
ICAM1	1.052	1.49	-0.4373	0.2962	4	8	1.476	50
VCAM1	1.081	3.121	-2.04	0.2962	4	8	6.886	50
MCP1	1.097	1.128	-0.03077	0.2962	4	8	0.1039	50
CLDN5	1.011	1.435	-0.4231	0.2962	4	8	1.429	50

## Sheet: ED8f
Within each column, compare rows (simple effects within columns)
Number of families	6
Number of comparisons per family	3
Alpha	0.05
Bonferroni's multiple comparisons test	Mean Diff.	95.00% CI of diff.	Below threshold?	Summary	Adjusted P Value
TNF
0 nM vs. 4 nM	-0.0692	-0.4797 to 0.3413	No	ns	>0.9999
0 nM vs. 40 nM	-0.2621	-0.6726 to 0.1484	No	ns	0.3595
0 nM vs. 400 nM	-0.4579	-0.8685 to -0.04744	Yes	*	0.024
TGFB
0 nM vs. 4 nM	0.1641	-0.2464 to 0.5746	No	ns	0.9789
0 nM vs. 40 nM	0.2691	-0.1414 to 0.6796	No	ns	0.3314
0 nM vs. 400 nM	-0.4496	-0.8601 to -0.03910	Yes	*	0.0274
ICAM1
0 nM vs. 4 nM	-0.1447	-0.5552 to 0.2658	No	ns	>0.9999
0 nM vs. 40 nM	-0.1433	-0.5538 to 0.2672	No	ns	>0.9999
0 nM vs. 400 nM	-0.289	-0.6995 to 0.1215	No	ns	0.2613
VCAM1
0 nM vs. 4 nM	0.3307	-0.07983 to 0.7412	No	ns	0.1541
0 nM vs. 40 nM	-0.06547	-0.4760 to 0.3450	No	ns	>0.9999
0 nM vs. 400 nM	-2.015	-2.425 to -1.604	Yes	****	<0.0001
MCP1
0 nM vs. 4 nM	0.1241	-0.2864 to 0.5346	No	ns	>0.9999
0 nM vs. 40 nM	0.2005	-0.2100 to 0.6110	No	ns	0.6944
0 nM vs. 400 nM	-0.4507	-0.8612 to -0.04019	Yes	*	0.0269
SNAI1
0 nM vs. 4 nM	0.074	-0.3365 to 0.4845	No	ns	>0.9999
0 nM vs. 40 nM	0.05478	-0.3557 to 0.4653	No	ns	>0.9999
0 nM vs. 400 nM	-0.4271	-0.8376 to -0.01660	Yes	*	0.0389
Test details	Mean 1	Mean 2	Mean Diff.	SE of diff.	N1	N2	t	DF
TNF
0 nM vs. 4 nM	1.011	1.08	-0.0692	0.1655	3	3	0.4182	48
0 nM vs. 40 nM	1.011	1.273	-0.2621	0.1655	3	3	1.584	48
0 nM vs. 400 nM	1.011	1.469	-0.4579	0.1655	3	3	2.767	48
TGFB
0 nM vs. 4 nM	1.007	0.8425	0.1641	0.1655	3	3	0.9918	48
0 nM vs. 40 nM	1.007	0.7376	0.2691	0.1655	3	3	1.626	48
0 nM vs. 400 nM	1.007	1.456	-0.4496	0.1655	3	3	2.717	48
ICAM1
0 nM vs. 4 nM	1	1.145	-0.1447	0.1655	3	3	0.8742	48
0 nM vs. 40 nM	1	1.144	-0.1433	0.1655	3	3	0.8661	48
0 nM vs. 400 nM	1	1.289	-0.289	0.1655	3	3	1.747	48
VCAM1
0 nM vs. 4 nM	1.005	0.6747	0.3307	0.1655	3	3	1.998	48
0 nM vs. 40 nM	1.005	1.071	-0.06547	0.1655	3	3	0.3956	48
0 nM vs. 400 nM	1.005	3.02	-2.015	0.1655	3	3	12.17	48
MCP1
0 nM vs. 4 nM	1.002	0.8774	0.1241	0.1655	3	3	0.7498	48
0 nM vs. 40 nM	1.002	0.801	0.2005	0.1655	3	3	1.212	48
0 nM vs. 400 nM	1.002	1.452	-0.4507	0.1655	3	3	2.724	48
SNAI1
0 nM vs. 4 nM	1.017	0.9432	0.074	0.1655	3	3	0.4472	48
0 nM vs. 40 nM	1.017	0.9624	0.05478	0.1655	3	3	0.331	48
0 nM vs. 400 nM	1.017	1.444	-0.4271	0.1655	3	3	2.581	48
